# Supplementary material for: Fast calcium transients in dendritic spines driven by extreme statistics
Source: PLoS Biol. 2019 Jun 4;17(6):e2006202. doi: 10.1371/journal.pbio.2006202 (PMC6548358; doi:10.1371/journal.pbio.2006202)
Supplement: S1 Data — (XLSX) [file pbio.2006202.s001.xlsx]

## Sheet: Fig2D SP+ dendrite
A	B	C	D	E	F	G	H	I	J	K	L	M	N	O	P	Q	R	S	T	U	V	W	X	mean
0.043759	-0.16575	0.22186	0.08343	-0.43673	-0.15059	-0.25785	0.12793	-0.78453	-0.060306	0.8235	-0.079808	0.15911	-0.056999	0.10667	-0.52881	0.25693	0.27962	-0.34305	0.18739	0.0034635	0.098897	-0.32761		-0.03476	0.068746
0.058788	0.3349	0.032717	-0.030628	0.1064	-0.17514	0.24542	0.081119	-0.13925	-0.042005	0.43711	0.085845	0.078556	0.0033278	0.10667	0.98313	-0.16344	-0.18726	0.15256	-0.030217	0.48737	-0.065048	0.087354		0.10645	0.054535
0.093	-0.17021	0.046026	0.06726	0.592	0.022885	1.272	-0.17469	-0.28303	0.15982	0.28396	-0.11952	0.099886	0.093856	0.11365	0.53554	0.015489	-0.13654	-0.089653	-0.21134	0.56477	0.0052268	0.085554		0.12461	0.071732
0.065427	-0.57806	-0.19757	-0.067404	0.60317	-0.08692	2.1347	0.32117	-0.22861	-0.024595	0.25266	0.076025	0.50838	0.037819	0.017859	0.43136	0.14467	0.22108	0.35845	0.18739	0.22156	-0.038846	-0.072275		0.18641	0.10399
0.019486	0.38206	-0.1657	-0.054168	-0.12481	-0.040027	-1.3068	-0.014838	-0.036834	-0.1291	0.26199	0.16458	-0.30861	0.3793	-0.10477	0.13566	-0.039675	0.17759	0.0063032	-0.030217	0.14529	-0.045624	0.027786		-0.030484	0.067724
0.1501	0.56506	0.12624	0.16281	0.13188	-0.28539	0.42575	-0.036188	-0.48391	0.054759	0.20628	0.032342	-0.27223	0.11276	0.072248	-0.52881	0.20352	0.16192	-0.34305	-0.21134	0.26583	0.043639	-0.32761		0.0098526	0.058401
-0.026863	0.085215	0.062316	-0.04422	0.28208	-0.37979	-0.3533	-0.11462	0.21817	-0.082291	0.37914	0.036078	-0.121	0.080913	0.085323	0.98313	-0.063338	-0.15222	0.15256	0.28883	-0.00035174	-0.041333	0.087354		0.059208	0.056802
0.12827	0.33251	0.26603	0.082604	0.16591	0.21986	0.01561	0.13297	0.76431	0.12721	0.22471	0.21527	1.4174	0.28543	0.057591	0.08042	-0.012099	-0.029153	-0.089653	0.58836	0.19641	-0.12459	0.085554		0.22308	0.068407
0.11019	-0.16575	-0.2769	-0.058387	0.35021	-0.31101	0.076868	-0.048514	-0.015261	-0.18857	0.44846	-0.11684	0.13002	-0.011263	-0.06002	0.7434	-0.13825	0.055765	0.35845	0.12026	-0.32525	-0.061211	-0.072275		0.023657	0.053314
0.104	0.3349	0.21941	-0.051016	-0.51113	-0.026091	1.1978	0.22675	0.11299	0.014581	0.8235	-0.067307	0.57336	0.091711	0.14382	-0.092051	0.19505	0.68542	0.0063032	0.18936	-0.27874	-0.012736	0.027786		0.1699	0.076254
0.053453	-0.17021	0.24375	0.068081	-0.31539	-0.14744	0.3951	0.26643	0.30297	0.066619	0.43711	-0.037511	-0.35486	-0.027084	-0.081847	-0.15454	0.24434	-0.10852	0.33004	-0.43149	0.03319	0.098897	0.063958		0.033698	0.049614
-0.0097566	-0.57806	0.073353	-0.053016	-0.029537	0.094779	-0.23191	-0.13144	0.43062	0.14572	0.28396	-0.079808	0.15759	-0.14535	0.22406	-0.18768	-0.002111	0.055152	-0.29974	0.90045	-0.09152	-0.065048	-0.16764		0.012742	0.059462
-0.10522	0.38206	0.0085568	0.038348	-0.2407	0.0074474	0.20182	0.015015	-0.3192	0.0085979	0.25266	0.085845	0.20644	-0.073289	-0.16267	0.30409	-0.021861	-0.18848	0.024936	0.18739	0.53541	0.0052268	-0.06585		0.047242	0.042386
-0.076875	0.56506	-0.13609	-0.077841	-0.42414	-0.026706	0.68033	-0.11584	-0.34717	-0.27504	0.26199	-0.11952	-0.55445	0.039728	-0.032584	-0.23612	0.15792	0.27962	0.13068	-0.030217	-0.003404	-0.038846	-0.10724		-0.021163	0.059234
0.35508	0.085215	0.014859	0.0030794	-0.11225	-0.18173	0.25247	0.22524	-0.33469	0.10734	0.20628	0.076025	0.0047781	0.20426	0.14895	-0.13596	-0.10829	-0.18726	-0.33048	-0.21134	-0.19254	-0.045624	-0.099826		-0.011148	0.039635
0.043841	0.33251	0.080703	-0.034519	-0.18406	0.10257	-0.44288	-0.036604	0.20511	-0.068752	0.37914	0.16458	0.23397	0.053613	0.030558	0.15196	0.089962	-0.13654	-0.10735	0.28883	0.52015	0.043639	0.0028061		0.074489	0.042822
-0.045964	0.52131	0.30167	0.03295	0.48469	0.33266	0.71454	-0.051661	-0.28759	0.15461	0.22471	0.032342	-0.11894	-0.2663	0.16516	-0.53534	-0.036416	0.22108	-0.20658	0.58836	-0.3573	-0.041333	0.091671		0.083406	0.065918
0.038912	-0.044478	-0.10142	-0.053949	-0.0072177	0.27514	-0.25902	-0.060685	0.083202	-0.064962	0.11872	0.036078	0.69186	-0.040001	0.11571	-0.23513	0.20069	0.17759	-0.35376	0.12026	-0.63222	-0.12459	0.16564		0.0020161	0.052463
0.057852	0.067821	0.19576	0.06726	0.07063	0.27604	-0.66682	-0.14881	-0.52983	0.050319	0.29383	0.21527	-0.066937	0.2076	-0.19906	0.13791	0.066515	0.16192	0.35985	0.18936	0.11709	-0.061211	-0.11185		0.032631	0.051122
0.043759	0.4343	-0.066921	-0.086147	-0.42128	0.052258	0.71921	0.16912	-0.16572	-0.090386	0.2329	-0.11684	0.39562	-0.20715	0.10667	-0.28556	-0.12196	-0.15222	0.26715	-0.43149	-0.25587	-0.012736	-0.11241		-0.0045958	0.057925
0.058788	-0.47736	0.09646	-0.009444	0.055162	-0.3176	-0.31913	-0.11886	-0.29155	0.090363	-0.13338	-0.067307	-0.49313	-0.24712	0.11365	0.38417	0.14054	-0.029153	0.028196	0.90045	-0.25508	-0.046743	-0.024171		-0.041837	0.061288
0.093	0.12005	-0.053092	0.025578	0.084931	-0.16721	2.1571	0.013897	0.29381	0.27999	0.39834	-0.037511	0.83734	-0.0014575	0.017859	-0.69802	0.20178	0.055765	0.29464	0.14531	-0.34356	0.036632	-0.042924		0.1614	0.108
0.065427	0.16565	-0.22436	0.037526	0.12957	0.090305	0.88776	-0.19276	-0.19125	-0.058438	0.42965	-0.082382	-0.38503	-0.056999	-0.10477	-0.36565	0.14727	0.68542	-0.0072051	-0.46127	0.23301	0.094031	0.050641		0.038528	0.065895
0.019486	-0.035514	0.20644	-0.0035796	0.052608	-0.3164	1.8495	0.0055493	-0.16478	-0.066533	0.49989	-0.089977	0.31712	0.0033278	0.072248	-0.80796	-0.26375	-0.10852	-0.17536	0.058666	-0.039267	0.0064592	-0.018863		0.043513	0.096274
0.1501	-0.3044	-0.052043	0.031086	0.13901	0.11756	0.62257	0.047027	-0.089427	0.10447	0.3501	-0.071388	-0.26289	0.093856	0.085323	0.06034	-0.08397	0.055152	0.23968	0.47051	0.63457	-0.034555	-0.13031		0.094451	0.050331
-0.026863	-0.15205	-0.095116	0.054379	-0.58954	0.11053	1.3121	-0.040011	-0.10036	0.18358	-0.19261	0.06551	0.30883	0.037819	0.057591	-0.33278	0.080629	-0.18848	-0.070089	0.01102	-0.055259	0.0215	0.13522		0.023285	0.069885
0.12827	-0.25407	0.29684	-0.048084	-0.45419	-0.13364	-1.407	-0.064923	0.052225	-0.0165	0.38084	-0.16462	-0.26133	0.3793	-0.06002	0.70851	0.49752	0.039684	-0.10828	-0.043325	-0.19254	0.055051	0.20109		-0.0204	0.084419
0.11019	0.087067	-0.054493	-0.10278	0.11499	0.36204	0.5837	0.33417	-0.16542	-0.11491	0.59938	0.11423	-0.023828	0.11276	0.14382	-0.87072	-0.14128	-0.43852	-0.48838	0.28634	-0.38055	0.010431	-0.0032049		0.0032623	0.070464
0.104	-0.30839	0.021337	0.1298	-0.069882	-0.044843	0.42458	-0.032756	0.52848	0.14995	0.65006	-0.12922	0.40497	0.080913	-0.081847	-0.42039	-0.035549	-0.18726	0.5634	-0.4117	-0.096065	-0.13295	0.059099		0.050684	0.061294
0.053453	0.24419	-0.10843	-0.14141	0.18194	-0.091121	-0.96504	-0.14377	0.50658	0.078395	-0.046164	-0.09184	0.034909	0.28543	0.22406	0.44842	-0.13434	0.077613	0.10086	-0.38439	-0.44232	0.118	0.29936		0.0045385	0.065572
-0.0097566	0.65286	0.2742	0.019824	0.18138	-0.060554	0.16056	0.021698	0.028822	0.19211	-0.086787	-0.1041	-0.37202	-0.011263	-0.20359	-0.098578	-0.11393	0.48367	0.41481	0.15146	-0.42554	0.11494	-0.14023		0.046521	0.052912
-0.10522	0.29744	-0.13137	0.1065	-0.19634	0.21149	-0.52066	-0.028101	-0.083938	0.10092	0.33109	-0.071282	-0.52742	0.091711	0.36264	0.1615	0.044573	0.084211	-0.020713	-0.14364	-0.25929	-0.069908	0.0051814		-0.015679	0.047798
-0.076875	0.037275	-0.005282	0.055557	-0.11339	0.1902	0.73575	0.045805	-0.037131	-0.064314	0.50195	-0.036472	-0.45153	-0.027084	-0.03798	-0.14928	-0.13152	0.14212	-0.21123	0.0082362	-0.40534	-0.0087872	0.084474		0.0019631	0.05153
0.35508	-0.21032	-0.062021	-0.20034	0.15963	0.10871	-0.11878	0.06783	-0.18486	-0.19911	0.63944	-0.1117	0.17003	-0.14535	0.043228	0.18082	0.050009	-0.049559	0.49214	-0.2807	-0.19981	0.01924	0.043263		0.024647	0.048784
0.043841	-0.16604	0.21013	0.13169	-0.17605	0.11275	-0.85184	-0.2163	0.35494	0.06253	0.20329	-0.11835	0.24645	-0.073289	-0.11076	0.072634	0.13794	-0.29711	0.025866	-0.29689	0.2067	-0.073309	0.1588		-0.017929	0.05331
-0.045964	0.1638	0.014154	-0.03567	0.6003	0.16384	1.2084	0.0036509	0.36498	0.16825	0.58393	-0.14932	0.26203	0.039728	0.17598	-0.05411	0.20807	-0.24744	-0.15766	-0.10825	0.046924	-0.0056144	0.36846		0.15515	0.066419
0.038912	0.10422	0.0097818	0.15136	-0.093338	-0.20288	-0.5796	-0.19578	-0.53166	-0.01715	0.63645	0.20838	0.41484	0.20426	0.023953	0.052818	-0.010791	-0.071203	-0.014193	0.021895	0.16935	0.0049985	-0.13534		0.0082297	0.053706
0.057852	-0.1199	-0.025943	-0.052414	0.46869	0.18959	0.93608	-0.31004	0.21788	0.24472	-0.01824	0.023576	-0.37462	0.053613	0.074692	0.068127	-0.016653	-0.30804	-0.2825	-0.11466	-0.36645	0.037203	-0.1394		0.010572	0.06049
-0.093778	-0.11303	0.17948	0.12686	0.37281	0.074696	0.65794	0.080963	0.61537	0.23671	0.42202	-0.055388	0.92263	-0.2663	-0.042625	0.70423	0.048699	0.094931	0.00024781	-0.33589	0.172	0.11279	-0.054388		0.16787	0.066103
0.19836	0.36915	0.08666	0.0041482	-0.093905	-0.12918	1.4099	-0.04672	-0.13257	-0.085161	0.33444	-0.10177	-0.17816	-0.040001	0.28477	0.1447	-0.10589	0.0075378	-0.056115	0.11748	0.21968	-0.06911	-0.072976		0.089794	0.068614
-0.0019775	0.13481	0.10347	0.068438	-0.20922	0.08385	-0.49474	-0.074103	-0.16177	0.00015064	-0.1617	0.15758	-0.0081984	0.2076	0.21581	0.24007	-0.001016	-0.027928	0.10599	-0.12997	-0.12619	-0.090131	-0.15073		-0.013909	0.035296
-0.17291	-0.14625	-0.18566	-0.081707	-0.11108	0.012706	0.17472	0.15843	0.059203	-0.038782	0.14479	-0.0088988	0.20536	-0.20715	-0.10437	-0.49342	-0.042491	0.15429	0.29976	-0.59532	0.11291	-0.054664	-0.0065521		-0.040308	0.043881
0.070355	-0.050031	-0.3867	-0.086392	-0.23155	0.011034	0.56482	-0.078056	-0.19155	0.13531	0.098393	0.14928	0.28228	-0.24712	0.083444	0.66129	-0.012967	0.24911	0.31372	0.09796	-0.2776	0.081825	0.22755		0.06367	0.053121
0.005883	-0.2754	-0.057816	-0.093191	-0.26075	0.19755	-0.35566	0.11984	-0.011304	-0.021591	0.43805	-0.16637	0.47564	-0.0014575	0.04755	-0.12618	0.04436	-0.070999	-0.16419	-0.39189	-0.093776	-0.12822	-0.048501		-0.040801	0.043946
0.15805	0.023	-0.21106	-0.17376	-0.070448	-0.23194	1.0882	0.39057	0.74125	-0.056759	-0.10264	0.0051153	0.23088	-0.083827	-0.093148	0.14921	-0.10372	0.15595	-0.15206	-0.43705	-0.55748	0.086343	-0.064301		0.030016	0.073063
0.070355	0.22758	-0.22436	-0.10057	0.32331	-0.13411	0.29024	0.12395	0.32178	-0.0075114	0.49094	-0.27362	0.7568	0.019854	-0.093658	-0.0112	-0.098952	-0.3672	-0.28203	-0.1857	-0.0079823	-0.064156	-0.13547		0.027752	0.056308
0.03093	-0.27092	-0.23085	-0.0054705	-0.095074	-0.22204	0.55893	0.26726	-0.29486	0.0045908	-0.12088	0.084793	0.51152	-0.082389	-0.14765	0.39723	0.11102	-0.024826	-0.069157	-0.67695	-0.3489	0.079904	-0.065149		-0.026476	0.058284
-0.0041361	0.0095529	0.017662	0.014919	-0.076769	0.059601	0.45996	-0.0049826	0.1817	0.10634	0.16435	0.083278	-0.61423	0.33811	0.32881	-0.13045	-0.0044878	-0.20312	0.032855	0.087375	1.0575	0.0089469	-0.12276		0.077827	0.06225
-0.038795	-0.19635	0.033775	-0.02901	-0.33828	0.12624	0.59075	0.17104	0.088689	-0.090711	0.49319	-0.1207	0.14457	0.0078777	-0.26308	-0.045826	0.11081	-0.51932	0.39805	0.12499	-0.50679	-0.055894	0.13666		0.0096472	0.057093
0.12688	0.21813	0.010302	0.041144	-0.14628	0.036956	-0.60082	-0.029479	0.086266	-0.075089	0.67708	0.073692	0.18875	-0.10273	-0.039081	-0.036316	-0.046178	-0.35896	-0.084995	-0.072004	-0.62765	-0.0081022	0.044701		-0.031469	0.054314
0.03708	-0.055537	0.037804	-0.047728	-0.30968	-0.019056	0.34678	0.046611	0.40658	-0.1046	0.56302	0.17194	0.9413	0.153	-0.068666	-0.99674	-0.0062237	0.036596	0.097598	-0.1963	0.48545	0.15255	-0.1187		0.067525	0.075377
0.018713	-0.20159	0.11135	-0.03334	0.51961	0.076678	1.9603	-0.10216	-0.23167	-0.083292	0.39221	-0.10468	0.073392	-0.062986	0.20334	-0.31396	-0.20642	0.29857	-0.46044	0.31616	0.094964	-0.11487	-0.046971		0.091431	0.097742
-0.14171	-0.6013	0.28543	-0.018104	-0.090783	-0.2929	-0.53835	0.099582	-0.8997	0.10092	-0.059594	0.13549	0.4117	0.17742	0.14599	0.76295	-0.11762	0.15099	-0.15952	-0.29243	-0.22117	-0.10912	0.23654		-0.045013	0.07333
0.0049055	0.66548	-0.085834	-0.0046484	-0.42386	-0.08798	0.7593	0.09589	-0.16691	0.19899	0.21986	0.1077	0.58947	-0.062751	0.19497	-0.016733	0.23869	0.34702	-0.064499	0.099901	-0.30086	0.05416	-0.05257		0.10042	0.059582
-0.019288	-0.18367	-0.0087808	0.0013256	-0.10881	-0.10728	-0.33681	0.15159	0.38744	0.27765	0.062809	0.042037	0.56608	0.13146	0.10135	0.15047	0.043276	0.082361	-0.098035	0.21053	-0.4961	0.0081707	-0.080391		0.033799	0.046338
-0.11532	-0.2928	-0.20369	0.019139	0.25778	0.079342	1.2567	0.10343	-0.48939	-0.20967	0.034123	-0.025137	0.4777	-0.1128	0.14315	0.0038771	-0.11305	0.1139	0.037512	0.1325	0.77146	0.067831	0.032824		0.085627	0.074749
-0.044294	-0.28019	-0.12174	-0.12235	-0.30624	0.0081989	1.2118	-0.12226	-0.32192	-0.19481	0.53604	-0.084836	1.0998	-0.1389	-0.16966	-0.10507	-0.10742	0.24107	-0.11574	0.094334	0.085808	-0.074656	0.082495		0.045629	0.082645
-0.11007	0.00034467	-0.028226	-0.042576	-0.20181	-0.13276	-0.85424	-0.19414	0.24187	0.17745	0.60441	0.031413	-0.332	0.17215	-0.015859	-0.35912	0.028081	0.21365	0.15583	0.01157	0.059499	-0.041219	-0.036066		-0.02834	0.056666
-0.07765	-0.11673	0.070021	0.12618	-0.10135	0.35425	-0.70335	-0.0089353	0.18627	0.29964	-0.038734	-0.074432	-0.10645	0.10055	-0.0032684	0.19815	0.31295	0.14667	-0.0072051	0.6823	-0.32525	-0.096363	0.1372		0.041498	0.055214
-0.15348	0.45486	-0.22103	-0.133	-0.2676	-0.036441	0.45757	-0.097221	0.10814	0.20454	-0.09982	0.017963	-0.0066719	-0.11879	0.066531	-0.25571	0.017225	0.26271	-0.53729	-0.24086	-0.11362	-0.0022366	-0.30245		-0.043334	0.048977
0.075731	-0.35107	-0.02805	0.086823	0.072051	-0.035826	-1.5402	0.13024	-0.14564	0.042224	-0.051039	-0.044418	0.30155	0.17167	-0.18442	-0.52129	-0.125	-0.015548	-0.12412	-0.65469	0.15943	-0.059525	0.19676		-0.11497	0.079651
0.032316	-0.21426	0.27735	0.016562	-0.24588	0.18422	-0.12229	-0.036058	-0.23834	0.046774	0.1025	-0.0721	0.45692	0.21861	0.0032014	0.18059	-0.079188	0.1545	0.34029	-0.25565	-0.044609	-0.029123	0.16311		0.036498	0.03998
-0.14065	-0.22324	0.16757	-0.10968	0.063465	0.11906	0.34678	0.11547	-0.11525	-0.29952	0.22209	-0.25516	0.36442	0.25549	0.30039	-0.49342	-0.065942	0.2184	0.19449	-0.21023	-0.10562	-0.16029	0.0043538		0.0083903	0.048292
-0.24769	0.68476	0.047957	-0.062389	-0.15487	-0.1386	-0.23664	0.48528	0.49505	-0.0078362	-0.081216	-0.061002	-0.43959	-0.034981	-0.06837	-0.68094	-0.056605	0.21737	0.10599	0.10686	0.39395	0.037887	-0.00039737		0.013216	0.063107
0.036673	-0.586	-0.16885	-0.034629	-0.16029	-0.066086	-1.4376	0.042372	-0.36812	-0.12978	0.41435	0.048926	-0.15531	0.090274	0.33037	0.51871	0.13838	0.61359	-0.05099	-0.29049	0.27879	0.014379	-0.0090716		-0.040452	0.085891
0.095931	0.3942	0.068098	-0.083461	-0.35146	-0.035246	-1.1713	0.0060954	-0.55413	-0.052996	0.28583	-0.0029397	-0.27175	-0.016545	-0.20577	-0.041817	-0.1541	-0.13449	-0.1013	-0.42533	0.49652	0.10353	0.029045		-0.092321	0.069977
-0.16669	0.23313	-0.067097	-0.12961	-0.042134	-0.25304	0.24659	0.060159	-0.4283	-0.0049394	0.28712	0.094485	-0.22702	-0.062045	-0.050786	-0.96385	0.12643	-0.033696	0.48515	-0.29019	0.38938	-0.050485	-0.070042		-0.03989	0.062152
0.080659	-0.15282	0.065119	-0.064828	0.16076	0.08911	-0.31088	-0.086689	-0.11283	0.016801	0.5966	-0.086933	0.76667	-0.047427	-0.047538	0.2185	0.02525	-0.38905	0.10972	-0.3409	0.28029	-0.041219	-0.019976		0.0308	0.055022
-0.10266	-0.20739	0.18157	-0.030161	-0.36891	0.28846	-0.52538	0.28942	-0.14806	0.1637	-0.18313	0.10034	-0.010309	-0.075434	0.17823	-0.87574	-0.046617	0.25138	-0.24989	0.23786	-0.36376	-0.007988	0.043263		-0.063531	0.059463
-0.15104	-0.43731	0.017839	0.076631	-0.45534	-0.15102	-0.40634	-0.038243	-0.48455	0.18036	0.51704	-0.12233	0.37483	-0.12287	0.10331	-0.32473	0.052397	0.41442	-0.13949	0.10466	-0.35231	-0.023919	0.2198		-0.049922	0.058958
-0.17475	0.4878	-0.061324	0.0037919	-0.051856	0.26674	-0.55721	-0.22589	0.47772	-0.13755	-0.034458	0.085959	0.56972	-0.099386	0.041672	-0.090294	-0.06789	0.16109	-0.29974	0.25426	-0.1388	0.10691	-0.19045		0.014177	0.055437
0.20175	0.44511	0.38455	-0.097847	0.27093	0.021996	-0.28141	-0.048228	0.0835	-0.073301	-0.48287	-0.20597	0.29737	-0.097241	0.018637	-0.33904	0.073896	-0.16911	-0.1926	-0.18655	0.38098	-0.048546	-0.25113		-0.012831	0.051949
-0.06877	-0.074245	0.3607	-0.12375	0.45581	0.1445	1.0681	-0.098183	-0.28817	0.013905	0.61801	0.099513	0.21317	-0.12597	0.18613	-0.22734	0.05109	0.25901	0.0067691	0.59954	-0.35576	0.05245	-0.076467		0.11696	0.068974
-0.15336	0.015886	-0.13943	-0.046576	-0.14656	-0.036304	0.73692	0.012545	0.077458	-0.0052912	-0.33756	-0.035652	-0.017578	-0.0079164	-0.040047	0.17356	-0.028377	0.34001	-0.0081368	-0.19519	-0.049553	-0.056468	-0.21338		-0.007	0.043769
-0.14782	-0.5214	0.16248	-0.087213	-0.1566	0.14887	1.2979	0.25834	-0.061767	0.053189	-0.15927	0.14765	0.36495	-0.19183	0.034289	-0.2404	-0.17429	-0.36678	-0.0030127	-0.36208	-0.050714	-0.10043	-0.028364		-0.0080132	0.07327
-0.021038	-0.1257	0.090335	-0.026435	0.34478	0.13929	-0.68803	0.22825	0.57436	0.039111	0.34525	0.0018532	0.87844	0.12594	0.044409	0.28851	-0.11262	0.040514	0.23129	0.1938	0.27152	0.16139	-0.21674		0.12211	0.061622
0.042619	-0.25353	0.054436	0.014671	-0.15458	-0.11838	-0.1671	-0.1395	-0.48061	0.24293	0.16156	0.13117	-0.13869	-0.13936	0.00035573	-0.16661	-0.10807	0.059479	0.58157	-0.42591	0.1144	-0.050921	-0.22499		-0.050655	0.046549
0.28206	-0.074001	-0.29476	0.0051895	0.8295	-0.064002	0.54949	-0.2616	0.048864	0.05985	0.051069	0.020314	0.80152	0.4066	0.21375	-0.23261	-0.12327	-0.39936	-0.11201	-0.40167	0.011459	0.078444	0.14566		0.066978	0.069212
-0.11968	-0.54064	-0.11263	0.08869	-0.39924	0.14048	0.24426	-0.11132	0.15098	0.14784	-0.012072	-0.0020103	0.39302	-0.04599	0.16144	0.1954	-0.10133	-0.10955	0.15489	-0.41811	0.0027005	-0.054204	-0.063042		-0.017831	0.04587
-0.056145	-0.15127	0.29054	0.09888	-0.031524	0.08788	-1.0487	0.24999	0.34489	0.24682	-0.15496	-0.085532	-0.42558	-0.080715	-0.085497	-0.016236	-0.20339	-0.058429	-0.26899	0.037205	0.19984	0.034487	0.086634		-0.043035	0.060009
-0.069545	0.22811	-0.18584	0.10146	0.08323	-0.14475	0.82176	0.13708	0.14401	0.21764	-0.32247	0.20757	0.72302	-0.19973	0.11867	0.60231	0.0039781	-0.33916	-0.25221	0.13363	0.20289	0.025905	-0.014956		0.096635	0.062903
0.14554	0.084192	-0.0061545	0.038457	0.41372	0.2194	0.69332	0.15188	-0.081214	-0.1512	-0.18906	-0.063808	1.2526	0.12019	0.066827	-0.43242	-0.007973	-0.19508	-0.37006	-0.57833	-0.19713	0.052107	0.31032		0.055484	0.079196
-0.15308	-0.65951	0.070728	0.012232	-0.032695	-0.15704	-0.92376	-0.15061	-0.094277	0.096589	-0.084565	-0.061002	-0.10178	-0.12933	0.1036	-0.54412	-0.014703	-0.39502	-0.46835	0.029145	0.63036	0.1476	-0.16374		-0.13232	0.065154
-0.076347	-0.02762	-0.30842	-0.17315	-0.2473	0.11128	-0.77761	0.054568	-0.031389	-0.0078362	0.15725	0.028369	-0.0020031	-0.15854	0.092894	0.043507	-0.17038	0.11245	-0.25315	0.25426	0.38363	0.19008	0.047221		-0.032967	0.048822
-0.17202	-0.29018	-0.15799	-0.02046	-0.014066	0.048056	-0.34742	-0.041805	0.071373	0.03643	-0.6485	-0.0060925	0.9117	-0.054619	-0.18037	-0.17035	-0.12566	-0.19096	0.27041	-0.059186	0.36266	-0.046971	-0.30271		-0.049075	0.061047
0.16842	-0.31893	-0.0016065	0.012561	-0.43989	-0.18864	-0.15294	0.034154	0.059203	-0.026464	0.48034	-0.063462	-0.074203	-0.17195	-0.066813	0.15322	-0.13152	-0.45254	-0.14787	0.11385	0.27152	-0.084035	0.076916		-0.041334	0.044237
0.083877	0.0029756	0.031315	-0.03778	-0.15628	0.052703	-0.15061	-0.012654	0.10511	0.24682	0.18409	-0.044053	-0.27641	0.55601	-0.17922	-0.42917	0.013313	0.10977	0.27786	-0.1857	-0.47971	-0.10369	-0.010619		-0.017481	0.047195
0.17633	0.10894	-0.17918	0.0014353	-0.55835	-0.052151	-0.39927	0.1835	-0.044452	-0.078285	-0.11418	-0.20587	0.33428	-0.084063	-0.18266	-0.32098	0.018093	-0.2963	-0.14974	-0.46741	0.0030654	0.025334	-0.032845		-0.10064	0.044436
0.15564	-0.076632	0.21468	-0.080529	0.19997	0.092525	-0.11285	-0.094751	0.22698	0.088467	0.098194	-0.063462	-0.17659	-0.056292	0.059658	-0.38497	0.072376	0.24271	-0.36495	-0.49974	-0.13575	0.060255	0.029945		-0.021962	0.041489
-0.10742	-0.51638	0.16722	-0.05044	0.16048	0.07275	0.74514	0.25795	0.37348	-0.13365	-0.11902	-0.096391	1.0167	0.20664	0.080491	-0.57374	-0.060519	0.052051	0.2024	0.047531	-0.011797	0.12138	-0.050192		0.077594	0.070049
-0.25942	0.53076	-0.14538	-0.093521	0.048314	0.18795	-0.053922	0.23577	-0.26417	-0.0012843	0.32924	0.096128	0.788	0.030392	0.17648	0.1841	-0.062896	0.040718	-0.016987	0.45267	-0.66961	-0.027981	-0.035634		0.063901	0.061546
0.1672	-0.23088	-0.21158	0.025798	-0.23673	-0.1251	0.55304	-0.076704	0.26344	-0.16574	0.21168	0.058166	0.56033	0.12668	0.042933	0.17105	0.0081044	0.11101	0.11064	0.2459	-0.033528	-0.11736	-0.0051664		0.063182	0.044997
-0.10046	-0.14912	0.022563	0.0040111	-0.33314	0.22135	-1.4294	-0.12692	-0.027131	-0.22965	0.13193	0.21832	0.093644	0.27058	0.10036	0.25488	-0.073539	-0.1281	0.12648	-0.22639	0.28755	-0.0013236	0.024186		-0.046492	0.072372
0.01354	-0.0033581	-0.14451	-0.064608	0.081494	0.014484	-0.72457	0.11082	-0.50156	0.21199	0.87215	-0.024791	-0.59289	-0.13148	-0.029739	-0.087014	-0.017521	-0.084807	0.18984	-0.28546	0.34856	-0.060873	-0.071574		-0.04269	0.066205
0.094058	-0.093002	-0.31315	-0.082068	0.52419	0.18348	0.59902	-0.20946	0.2583	0.30817	-0.21757	0.11774	-0.11372	0.0026217	-0.32386	0.17456	0.020911	0.21757	-0.18003	-0.40029	-0.74055	-0.018715	0.043982		-0.0064266	0.062787
0.077645	0.37626	-0.15116	0.15276	0.13128	-0.23627	0.14878	-0.17963	-0.12466	-0.1311	0.044371	0.0011425	-0.28992	-0.26774	0.022181	0.11382	0.37288	0.26066	0.27786	-0.29103	0.36343	-0.10844	-0.097037		0.020264	0.045288
0.0062902	-0.33344	0.088228	-0.042109	-0.26674	0.11442	0.66617	0.009658	0.11541	-0.19936	0.3933	0.13936	-0.28527	0.1712	-0.04547	-0.2075	-0.098952	-0.2324	0.56294	-0.46324	-0.1529	-0.050142	0.054059		-0.002456	0.057205
0.2105	0.11211	0.068274	-0.11251	-0.43731	0.093754	0.93016	0.14119	-0.23562	-0.077525	0.59396	-0.14185	-0.19689	-0.11782	-0.071912	0.2687	-0.2911	0.068553	0.11437	0.49002	0.13311	0.073128	-0.11745		0.065124	0.06296
0.17914	0.10183	0.031844	-0.073515	-0.16803	-0.1067	0.88896	-0.11215	-0.26873	0.052864	-0.18497	0.16831	0.51098	-0.12117	0.097216	-0.093045	0.09864	0.025876	-0.10409	-0.12412	-0.25587	0.083878	-0.079275		0.023821	0.053071
0.1073	-0.1863	-0.21596	0.044075	-0.077616	0.03098	0.15584	0.17541	0.024567	0.049101	-0.41264	-0.12841	-0.27744	-0.0052752	0.016302	-0.42841	0.018734	0.063805	0.07664	-0.16395	-0.1037	0.049848	-0.10766		-0.056294	0.034335
-0.02617	-0.38931	-0.23347	0.035991	0.28609	-0.0090149	0.72393	-0.18114	-0.22861	-0.022375	-0.11491	0.059551	0.038547	-0.23852	-0.14026	0.097982	0.18659	0.017224	-0.4595	-0.053069	-0.076624	0.16917	-0.034105		-0.025739	0.050168
0.081025	0.46196	-0.072702	-0.070691	-0.22985	-0.30127	-0.91784	0.18992	0.37408	-0.09193	0.26514	0.11073	0.72872	0.1609	0.018558	0.18235	0.032421	0.00815	-0.020713	0.02607	-0.4126	-0.10291	-0.056763		0.015772	0.066748
0.038912	0.39289	-0.14889	-0.11216	-0.31482	0.06691	-0.21303	-0.2126	0.26042	0.3933	0.28115	0.095196	0.23917	0.090744	-0.15363	-0.055137	-0.30869	0.00547	-0.21635	0.23339	0.018326	0.10602	0.038224		0.022818	0.044124
-0.064495	0.027481	-0.13418	0.13307	0.021701	0.11667	0.02505	0.078648	-0.029259	-0.070974	0.029447	-0.15095	0.7932	0.041165	0.00024834	-0.41211	0.096253	-0.48099	0.25319	0.020762	0.36611	-0.15036	-0.11144		0.017315	0.051826
0.096706	-0.83093	0.08736	-0.091767	0.63865	0.062264	1.4582	0.025677	0.37892	0.029661	-0.18628	-0.055152	0.83842	-0.047899	-0.036719	-0.48815	0.029163	0.15388	0.0086324	0.3638	-0.36187	-0.097936	-0.0090716		0.085459	0.094422
0.12513	-0.3329	0.039548	0.024646	-0.05214	-0.19672	0.35033	0.2244	0.61964	-0.30887	0.30055	-0.24512	-0.10123	-0.27827	0.09888	0.49011	-0.22901	-0.030391	0.29743	0.18376	0.12585	0.031542	-0.05858		0.046895	0.05364
0.1945	-0.2475	0.10417	-0.0030042	-0.21927	0.08385	-0.11995	-0.13937	-0.0049209	0.018805	0.10791	0.0061723	-0.25459	0.28997	-0.17841	-0.17337	-0.048781	-0.049981	0.43391	-0.20577	0.57429	-0.036586	0.013856		0.0063448	0.04418
-0.082497	0.48067	0.19804	-0.11637	0.32274	-0.1831	-0.58314	-0.045498	0.060438	-0.078393	-0.13205	0.013188	-0.40166	-0.052212	-0.21736	-0.080221	-0.28047	0.082769	-0.303	-0.22974	0.18381	0.16001	-0.031026		-0.057177	0.04932
-0.034316	-0.40539	-0.14101	-0.0078001	0.38796	-0.061305	0.15939	-0.099952	0.087455	0.27056	-0.11882	0.0025457	0.13832	0.035177	0.17442	-0.1332	0.19874	0.46163	-0.19725	-0.3894	0.046161	0.0065734	-0.0037626		0.016379	0.043959
-0.16098	-0.40115	0.046556	0.021714	0.24748	0.061821	0.29846	-0.37425	0.00022761	-0.062419	0.1353	-0.28671	-0.55083	-0.21721	0.046369	-0.74219	-0.01883	0.26911	-0.24151	-0.27851	1.0884	-0.063587	0.072776		-0.048259	0.074927
-0.066164	0.55449	0.16056	0.095129	-0.37635	0.12057	-0.061029	-0.061777	0.018184	-0.12323	-0.46257	-0.026194	-0.72648	-0.11591	0.2047	-0.47659	-0.032504	0.060921	0.19122	0.16761	0.14529	-0.014425	-0.1703		-0.043254	0.056714
-0.08327	-0.026549	0.14182	-0.08464	0.035717	-0.15822	1.0516	0.0047431	-0.08913	0.097346	-0.37819	0.010254	-0.19483	0.32661	0.076973	-0.23586	0.0046326	-0.020704	-0.078007	-0.46964	0.7623	0.037545	-0.061513		0.029086	0.067826
-0.10844	0.3051	-0.2284	0.15827	0.031991	0.1192	-0.49238	-0.16634	-0.078192	-0.14375	-0.65838	0.06633	0.36078	-0.17506	-0.038383	0.59379	-0.066597	0.13368	-0.0058076	-0.54405	-0.11325	0.11111	-0.12683		-0.046331	0.058929
0.15059	0.061781	0.015035	-0.020816	-0.1912	-0.067145	0.4163	0.13627	0.16286	0.014473	0.12356	-0.014148	-0.13919	-0.038564	0.3118	0.34226	-0.088964	0.21757	0.022606	-0.38439	0.16553	0.16634	-0.23016		0.049235	0.039596
0.02417	-0.27989	-0.10266	0.04561	0.15533	0.057928	-0.020933	0.12436	-0.17695	0.032883	-0.15014	-0.078059	0.093644	-0.031634	-0.0020872	-0.41337	0.041757	0.062363	0.28066	0.12444	-0.044974	-0.0034691	-0.10625		-0.015968	0.030926
0.061517	-0.010228	-0.20545	0.012342	0.047143	0.15352	-1.1618	-0.099276	0.47011	0.040979	0.72534	0.037828	0.90753	0.002151	0.15574	-0.42364	-0.10372	-0.2256	-0.1926	0.19241	0.31422	0.024878	0.094733		0.035571	0.082263
-0.029958	-0.1826	0.12869	0.063505	0.059739	0.049389	0.80176	-0.25694	-0.30886	0.083376	0.0037461	0.015631	0.11026	-0.017251	-0.010168	-0.34935	0.15423	-0.053885	-0.2825	-0.21274	0.17469	-0.10403	0.12497		-0.001665	0.049013
0.013377	0.32565	-0.082691	0.051447	-0.23013	-0.12333	-0.67506	-0.087105	0.044906	0.025113	0.16044	0.044024	-0.68073	0.0090806	0.025644	0.27194	0.15836	0.055152	-0.45904	0.29662	-0.31572	0.0062539	0.060539		-0.048055	0.056103
-0.0058467	0.23521	-0.1051	0.021111	0.030288	-0.23641	0.55776	-0.084219	0.30569	0.017911	-0.16578	0.071253	0.059875	0.42885	-0.21855	-0.41661	0.38114	-0.010406	-0.12505	0.020213	0.71503	0.067375	-0.04152		0.065314	0.055486
0.12701	0.31907	0.14253	0.076631	-0.016656	-0.18115	-0.9108	-0.091344	0.80811	-0.080964	0.3952	-0.11122	0.24281	-0.12741	0.082075	0.57318	-0.0088412	-0.12294	-0.29926	-0.35681	-0.04003	0.042863	-0.045011		0.018132	0.070061
0.059603	0.20122	-0.21351	0.15265	0.094654	-0.19777	0.46229	-0.14567	0.4288	-0.22508	-0.060524	0.050093	-0.0425	-0.10705	-0.20163	-0.39627	0.041757	-0.098615	0.49633	-0.43174	-0.29284	-0.090699	0.15323		-0.015794	0.052667
0.18456	-0.13782	-0.19879	-0.065649	0.3067	-0.044843	-0.25313	0.11615	0.018184	0.04087	0.37747	-0.060419	0.72042	0.44969	-0.07645	-0.65761	-0.21511	-0.26105	-0.21309	-0.17374	-0.28905	-0.026179	0.020586		-0.019057	0.060376
0.061558	-0.39356	-0.36061	-0.084503	0.13986	0.15215	-0.43227	-0.21315	-0.14627	-0.0019611	-0.19801	-0.17618	-0.36787	-0.090286	0.0919	-0.040061	-0.010136	0.15079	0.36311	0.01047	-0.81795	-0.029465	-0.12011		-0.10924	0.052236
0.055408	0.21705	0.070903	0.058025	0.024256	0.15246	0.47762	0.27285	0.43213	0.087493	0.16956	0.15745	-0.45572	-0.052684	0.35673	0.60983	0.089962	0.15615	-0.0081368	0.28634	0.50565	-0.10755	0.068457		0.15758	0.047836
-0.095977	0.27216	-0.21158	-0.054058	0.32186	0.21896	0.33266	-0.073011	0.03397	-0.18293	0.058895	0.018091	0.31398	-0.03234	-0.082544	0.2185	-0.12435	-0.27177	-0.15626	0.46995	0.20786	-0.10652	-0.16107		0.03976	0.04378
0.069784	0.71561	0.18596	-0.098919	-0.43845	0.062743	-0.72693	0.28026	0.18473	0.045203	0.27872	0.028132	1.1835	0.1688	0.17834	-0.042579	-0.072243	-0.34576	0.1153	0.22141	-0.10944	-0.095677	-0.014255		0.077141	0.077172
0.18223	-0.19079	-0.05169	0.010945	0.40915	0.32966	0.76046	-0.20782	-0.048067	-0.078285	-0.171	0.097401	0.13002	0.08643	0.018155	0.099507	-0.1326	0.35341	0.17026	-0.13081	-0.3569	-0.043365	0.44783		0.073223	0.053473
0.12513	0.21412	-0.12788	0.033416	0.19596	-0.14519	-0.846	0.080703	-0.57752	-0.012493	0.72476	-0.030859	0.60816	0.060098	-0.18569	-0.14775	0.10559	-0.81181	-0.13903	-0.21134	0.56823	-0.0064131	-0.0050225		-0.02308	0.079465
-0.091048	0.2972	-0.095473	3.7625e-05	-0.044121	-0.10775	-1.4766	0.057013	-0.11921	-0.0022861	-0.048584	0.20897	0.75733	0.18008	-0.10888	-0.32725	0.15965	-0.13098	-0.27644	0.44319	-0.072444	-0.059182	-0.084999		-0.040947	0.081742
0.10176	0.11503	0.15391	-0.026077	0.27292	-0.19584	0.06276	0.0036509	-0.16631	0.11078	0.5664	0.12195	0.24178	-0.12765	0.077564	-0.11187	-0.06116	-0.5354	-0.37286	-0.38995	-0.18836	0.0215	-0.0085137		-0.014521	0.049629
-0.085225	-0.3387	-0.12927	0.039965	-0.03124	-0.104	-0.81536	0.042242	-0.28422	0.099242	0.69645	-0.16579	-0.0056391	0.37281	-0.25167	-0.72387	-0.045537	0.17696	0.25598	0.24927	-0.38476	-0.11782	0.010221		-0.066955	0.068412
0.098945	-0.09349	-0.046613	0.068329	-0.28622	-0.25065	0.46113	0.19169	-0.45353	0.20987	-0.22654	-0.0050355	-0.1262	0.13791	0.020705	-0.37195	-0.16908	0.098645	-0.10036	-0.25398	0.699	-0.021317	0.086812		-0.014432	0.054428
-0.20041	0.10529	0.08491	0.038924	0.25749	0.14211	-0.68214	0.070717	0.21269	0.18169	-0.19951	-0.04757	0.30155	0.12929	0.29644	0.40727	0.080629	0.1005	-0.20658	0.22724	-0.24366	-0.093987	-0.092558		0.03784	0.049767
0.1995	0.48676	0.19822	-0.059565	0.73682	0.013903	0.1865	0.053476	-0.37209	0.021025	0.23665	-0.062405	0.25163	0.15611	0.047175	-0.48365	0.15857	0.48449	0.59183	-0.049442	-0.15061	-0.053748	-0.19911		0.104	0.060498
-0.024011	0.11737	-0.13609	0.10321	-0.30769	0.18931	-0.98272	-0.090382	-0.48333	-0.035344	0.48125	0.037591	-0.42191	0.035413	-0.087645	-0.24116	0.013099	0.26436	0.27228	0.073716	-0.5106	0.054708	-0.092826		-0.077017	0.06513
-0.16908	0.23521	0.041999	-0.067404	0.023404	-0.11554	0.86536	0.19635	-0.26083	-0.16695	0.21426	0.094379	0.072853	-0.048395	0.24728	-0.28606	-0.059212	0.19757	-0.45065	0.18127	0.397	0.061715	0.059818		0.054972	0.055646
0.088927	0.36814	0.29823	-0.11835	0.12098	0.25644	0.24309	-0.045498	0.058608	0.20389	-0.14565	-0.1318	0.28439	-0.016545	0.056517	0.1896	0.038711	-0.01865	0.27926	-0.50224	0.23606	0.032912	0.56786		0.10195	0.045858
-0.0082903	-0.10065	-0.058521	0.0083682	-0.23871	-0.10581	0.33734	-0.075871	0.063161	0.073279	0.20776	0.077902	-0.16622	-0.159	0.18395	0.5142	-0.036629	0.047725	0.31372	0.45601	-0.28371	0.00105	-0.055916		0.043267	0.043596
-0.13426	-1.1006	0.1343	-0.0899	-0.2264	0.15786	-0.28966	-0.19591	-0.083342	-0.20734	0.39386	0.11832	0.2667	0.15012	0.082772	0.29431	-0.089832	-0.27033	0.41342	-0.11492	-0.19599	0.070207	-0.063475		-0.042613	0.064896
0.24789	-0.38669	0.040949	0.020783	-0.044405	0.19799	-1.0357	0.021698	-0.063302	-0.23597	0.41364	-0.19125	-0.47858	0.03591	-0.10858	0.36482	-0.31912	-0.006488	0.39432	0.50729	0.70856	-0.0072123	-0.13562		-0.0025681	0.077064
-0.13271	-0.014174	-0.081809	-0.0079096	0.51102	0.23917	0.48706	-0.088198	-0.29455	-0.071299	-0.29899	-0.11451	0.52033	0.10175	0.045886	-0.18066	0.0035377	0.006708	0.21405	-0.20549	0.33025	0.048729	0.043082		0.046142	0.049713
0.21661	-0.077169	0.10645	-0.016596	0.46983	-0.048566	0.90312	-0.2345	0.048864	0.03245	0.51498	-0.090802	-0.22545	0.030628	-0.023537	0.25114	-0.10807	0.19923	-0.016987	0.60455	-0.098752	0.01867	-0.097164		0.10256	0.058729
0.12281	-0.24774	0.21608	0.17594	0.015669	0.017933	0.23598	-0.21658	-0.060236	0.05974	0.29346	0.057109	-0.30394	0.13719	0.027497	-0.16859	0.19201	0.16728	-0.32162	-0.097088	-0.44614	0.041836	-0.027805		-0.0056176	0.041531
-0.11813	-0.26329	-0.16394	0.11316	-0.31025	0.061684	0.1299	0.053606	-0.25202	0.042549	0.084795	-0.012289	-0.27641	0.020586	0.12476	0.12486	-0.073539	-0.34205	0.13813	-0.32418	-0.28142	-0.020655	-0.087932		-0.07096	0.035607
-0.087831	-0.24799	-0.024021	-0.028051	-0.21352	-0.12528	-0.94848	-0.014006	0.47011	0.12898	0.087946	0.1522	0.38939	0.14966	-0.17744	0.27095	-0.081137	0.24622	0.26669	-0.44013	-0.11514	-0.025517	0.019507		-0.015082	0.061603
-0.14395	-0.27989	-0.019288	-0.0096905	0.32214	0.39871	-1.0475	-0.14088	0.074095	-0.079962	-0.20754	0.0078123	0.23967	-0.029228	0.13883	0.23331	-0.10611	-0.063585	0.36498	-0.29716	0.05074	-0.016136	0.21063		-0.017391	0.061974
-0.13569	0.11976	-0.34397	0.19386	-0.31656	-0.034939	0.065094	0.15242	0.26953	-0.081721	-0.17025	0.25594	-0.24834	-0.10969	0.022397	0.56791	0.39829	0.35814	-0.50235	0.56386	-0.19141	-0.051033	0.053339		0.036286	0.058928
0.18692	0.092329	-0.059041	0.11258	0.054594	0.002051	-0.11051	-0.088874	-0.031686	-0.068429	-0.17865	-0.16287	0.054128	0.024169	0.27658	0.066868	-0.045749	0.14212	-0.11062	-0.37574	0.011094	-0.05489	-0.29796		-0.024417	0.030967
-0.17755	0.2152	-0.1825	-0.0571	0.14444	0.28099	0.067481	-0.16663	-0.10704	-0.030795	-0.027924	0.3335	0.51256	-0.031136	0.10479	-0.36313	0.063908	-0.11758	-0.13576	-0.1269	0.47934	-0.099054	-0.018863		0.024359	0.045688
-0.048081	0.38314	-0.025423	0.062464	-0.083328	-0.076127	-0.93904	-0.055198	0.5172	-0.072733	0.32291	0.014464	0.49437	-0.24308	0.19673	-0.59256	-0.093516	-0.049151	0.064062	0.061741	0.19601	0.023874	-0.052425		0.00027404	0.065677
-0.13365	-0.13515	0.036049	-0.034738	-0.38723	0.015098	-0.43699	-0.10271	-0.18423	0.10379	-0.28111	0.080711	0.7215	-0.018219	-0.16053	0.64674	-0.051827	-0.036376	-0.25641	-0.24701	-0.06405	-0.0089009	-0.12709		-0.046188	0.056013
-0.061806	-0.10694	0.011527	0.15157	-0.10022	0.064211	0.30434	-0.0026422	0.1303	0.22684	0.055181	0.12182	0.15652	-0.21936	0.24473	0.18284	-0.1515	0.1378	0.1153	0.031088	-0.15559	0.050989	0.0061713		0.051877	0.028761
-0.12465	-0.16681	0.08001	-0.098674	0.060308	0.073809	0.9196	0.40261	-0.44473	-0.065531	0.30035	-0.14839	0.086369	-0.24401	0.16833	-0.27228	0.069118	-0.25466	-0.26106	0.1066	0.028611	0.044894	-0.27099		-0.00048591	0.059403
0.063961	-0.69221	-0.11684	0.11938	0.35762	0.10571	-1.3563	0.050875	0.16192	-0.13834	0.49208	-0.15551	0.096742	0.23538	-0.030813	-0.14149	-0.11893	0.11658	-0.28669	0.52318	-0.077387	0.15653	-0.036625		-0.029182	0.080582
0.02083	0.057543	0.029042	-0.038383	-0.070448	0.056425	0.30202	-0.15019	-0.31827	0.10834	-0.10058	0.11342	0.53905	0.060098	-0.11264	0.076146	-0.077878	0.30683	-0.23311	-0.14309	-0.25054	-0.057697	-0.032288		0.0036796	0.04022
-0.21152	0.060709	0.01626	-0.0048678	-0.28164	-0.16181	0.28669	-0.079304	0.0014616	0.11776	0.56288	-0.13366	0.51463	0.092889	0.1283	0.1399	-0.1606	0.087925	0.13813	0.11023	0.31996	-0.052744	0.066838		0.067757	0.043773
0.005883	-0.64793	0.018358	-0.054058	-0.33172	-0.25756	0.21126	-0.015645	0.41327	-0.054649	0.047156	-0.11989	0.13002	-0.19973	-0.028933	-0.15806	-0.00080231	-0.078005	-0.40128	-0.75108	-0.38589	0.01212	-0.13759		-0.12108	0.054071
0.23428	0.38524	-0.033127	-0.0026479	-0.3981	0.01585	0.23482	0.28094	-0.30673	0.0084895	0.18186	-0.051999	-0.23119	-0.16787	0.19153	0.089963	-0.075487	-0.11656	0.46419	0.077892	-0.16776	-0.099396	-0.31251		0.0087686	0.047221
0.0077156	-0.15074	0.14988	0.074768	-0.16661	0.082211	0.1865	0.082627	-0.076064	0.1473	0.20122	0.12357	-0.12256	-0.10849	-0.064638	-0.25922	0.15184	0.44177	-0.090116	-0.26874	-0.31954	-0.043479	0.065576		0.001947	0.037594
-0.07207	0.66338	-0.22751	-0.036601	0.10438	-0.099968	0.665	-0.0081292	-0.38756	-0.20535	0.43079	0.0068649	-0.3897	-0.33886	0.22959	0.347	0.0020153	-0.29918	-0.1912	-0.26569	-0.58724	0.020039	-0.18191		-0.035735	0.067785
0.016472	-0.33739	0.070196	0.1729	0.082341	-0.3567	0.72982	-0.13282	-0.46813	0.23949	0.31621	0.21119	0.9933	0.08643	0.089833	0.023195	0.12687	0.19243	0.3114	-0.077602	-0.00493	-0.10969	0.11543		0.099576	0.066095
-0.020631	0.28296	-0.13014	0.06726	0.3605	0.26033	-0.020933	-0.13896	-0.18456	-0.086839	0.22398	-0.11814	0.70588	0.0026217	0.13104	0.48408	-0.18949	0.46898	-0.28156	-0.30024	-0.39312	-0.055894	0.17841		0.054154	0.058341
-0.095895	-0.19318	-0.16411	0.13109	0.18021	0.11981	-1.0134	-0.023732	0.79562	0.2758	0.13155	-0.022567	0.10765	0.16401	0.14068	-0.32698	-0.044443	-0.39524	0.48421	-0.17956	0.011459	0.10453	-0.14779		0.001727	0.070498
-0.1084	-0.11644	0.06652	0.040102	0.088942	0.063187	-0.46056	0.058261	0.25889	0.13309	-0.045799	-0.07899	0.41223	-0.01176	-0.10131	0.57295	-0.11002	-0.0091681	-0.28995	-0.70568	0.54763	0.042863	-0.0478		0.008643	0.058926
-0.21405	-0.54142	0.076328	0.0041482	-0.17147	-0.44165	0.91016	0.18678	-0.089723	-0.085269	-0.30605	-0.073031	0.064545	0.010754	-0.028558	-0.13171	-0.0038467	-0.1044	-0.15206	-0.0037398	-0.046135	-0.10065	0.14063		-0.047844	0.055928
-0.30584	-0.19186	-0.23627	-0.09434	0.19823	0.06708	0.22421	0.2663	0.18958	0.0048075	0.46319	-0.070934	-0.061766	-0.25144	-0.023537	-0.23513	0.1095	0.1139	-0.45437	0.25068	0.40041	-0.086867	0.30349		0.025175	0.050259
-0.10881	-0.451	0.0034705	0.065149	-0.15515	0.17312	1.3462	-0.06547	0.46678	-0.19669	-0.23174	0.11504	0.058842	-0.022037	0.031523	0.013387	-0.17646	-0.41214	-0.21961	-0.49529	0.28602	-0.04551	0.090232		0.0030372	0.077064
0.1962	0.4319	-0.013691	-0.047261	0.082908	-0.10086	0.31734	0.004067	0.023333	-0.046227	-0.074684	0.027659	0.35769	0.086194	-0.0057383	-0.52957	0.17985	0.26292	0.13161	-0.044167	0.25285	-0.047199	0.18166		0.07073	0.041583
-0.14501	0.35995	0.012056	0.15522	-0.34803	0.14136	0.49883	0.0047431	-0.1733	-0.27414	-0.27459	-0.028636	0.83583	-0.11999	0.16309	0.44942	0.10907	0.40436	0.37056	-0.014615	-0.16624	-0.0081022	0.015007		0.085515	0.060636
0.20361	0.31171	0.092967	0.040458	-0.2061	0.014346	-0.53835	0.045518	0.36131	0.41102	0.32028	-0.060528	1.368	0.23873	-0.061792	-0.60791	-0.1947	-0.1248	0.01888	-0.61063	-0.10409	0.19539	-0.071574		0.045293	0.084637
0.028487	0.027237	0.28468	0.055668	-0.17888	0.13791	2.0758	-0.05603	0.0057166	-0.27825	0.005039	-0.092181	0.53073	-0.10394	-0.073497	0.20945	0.31251	-0.18952	-0.4553	-0.023257	-0.30428	0.041836	-0.1524		0.078588	0.10131
0.052475	-0.023917	0.11958	-0.034985	-0.088473	0.057346	0.25958	-0.085467	-0.15994	-0.020589	0.13769	-0.044527	-0.13761	0.057691	-0.0075102	-0.3634	0.077583	-0.37936	0.020278	-0.19993	-0.20515	0.048729	-0.17435		-0.047576	0.032029
-0.027595	0.33831	0.066168	0.0029699	-0.62159	0.2037	-1.1006	0.004197	-0.1101	0.1554	-0.15424	-0.05107	0.15238	-0.081919	-0.16286	0.13765	-0.14172	0.27136	-0.24476	0.35401	0.29365	-0.00041071	-0.012005		-0.031699	0.066521
0.084161	-0.33894	0.43653	0.050159	-0.03926	0.095394	-1.3787	0.19635	0.25978	0.15206	0.0026524	-0.25972	0.16797	0.00071285	0.58616	-0.014977	-0.2822	0.33816	0.28019	-0.033291	0.40693	-0.033185	0.089154		0.033308	0.079746
-0.063639	-0.42572	0.073353	0.028839	0.27292	-0.12032	0.4163	0.1531	0.14915	0.17946	-0.37351	-0.066615	-0.26914	0.05458	-0.12206	0.84029	-0.078746	-0.14891	-0.20284	-0.22333	-0.62576	-0.072853	-0.12416		-0.032592	0.062543
-0.044537	0.10553	-0.20037	-0.0080467	0.15618	-0.15956	-0.87424	0.23371	-0.19977	-0.1825	0.41065	-0.0064388	0.91014	-0.13268	0.035255	0.18132	0.02959	0.048146	0.0011794	0.14645	-0.17081	0.026932	0.046501		0.015332	0.064351
-0.013137	0.56638	0.092435	0.028154	0.33932	-0.037021	0.24426	0.030878	-0.16691	-0.037781	-0.057903	0.011658	0.73758	-0.060842	-0.19041	-0.11564	0.011576	0.079055	0.19775	0.01882	-0.24709	-0.020769	0.17445		0.068905	0.048006
-0.044905	0.63832	-0.26061	0.17137	0.16307	-0.042863	0.51178	0.10918	-0.22436	0.0040494	0.28097	-0.065904	0.84619	-0.26245	0.0098055	0.2235	-0.12001	0.057003	-0.31184	-0.11185	0.90264	-0.036814	0.069176		0.10893	0.069626
-0.11133	-0.1808	-0.092141	-0.044823	0.27495	-0.084666	0.86896	-0.14377	-0.22619	-0.16971	0.48404	0.14916	0.23967	-0.061313	-0.065041	-0.92444	0.068902	0.22458	0.51403	0.28994	-0.41525	0.050759	0.10661		0.032701	0.073532
-0.010734	0.55239	0.12344	-0.053126	-0.094507	-0.064755	1.7988	-0.10749	-0.049005	0.15805	-0.11511	-0.084715	0.42939	-0.25479	0.078933	0.22777	-0.01035	-0.25466	-0.25315	-0.12107	-0.3779	0.014265	0.091851		0.070588	0.090228
-0.061725	-0.41095	-0.03295	0.010945	-0.06243	0.051199	-0.2001	-0.331	-0.26234	0.091256	-0.36213	-0.090432	0.022425	0.18462	-0.18502	-0.09553	0.097347	-0.13366	-0.1898	0.18769	-0.034689	0.081276	0.015007		-0.074391	0.034543
-0.19959	-0.19079	-0.03645	-0.056743	0.75166	0.17764	0.32556	-0.21164	-0.026792	0.029905	0.23439	0.19519	0.92627	-0.053651	0.40127	-0.24239	-0.03619	0.086061	0.36916	-0.087055	0.14988	0.034829	0.05892		0.11302	0.061105
-0.19298	0.48306	-0.13189	0.081424	0.067192	0.30346	-1.3138	0.23741	0.26375	0.11643	0.080319	-0.02151	0.059875	-0.31347	-0.2208	-0.19146	0.087571	0.32929	-0.14322	0.00014439	-0.15176	-0.14493	0.15178		-0.024527	0.072242
-0.27187	0.51099	0.11958	-0.042109	0.082628	0.022577	-0.10462	-0.14088	0.15797	-0.15141	0.013264	-0.072206	-0.10488	-0.03234	0.034772	-0.46002	0.16899	0.071845	0.096206	0.21164	0.68374	0.12455	-0.16625		0.032703	0.049527
-0.033134	0.28322	0.15513	-0.011445	0.11612	-0.14895	-0.17649	-0.0011339	-0.22103	-0.14976	0.35643	0.023576	-0.19325	0.066791	-0.19355	-0.34332	0.014608	0.48884	-0.4269	-0.33645	0.15104	-0.0034691	0.069716		-0.022322	0.04703
0.046692	-0.5578	0.18718	-0.10232	0.6229	0.053282	-0.87896	-0.22054	0.26469	0.04431	0.083866	-0.1138	0.29531	-0.01869	-0.18442	-0.4854	0.065643	-0.019466	-0.11154	0.38999	-0.10867	-0.042452	0.24266		-0.023806	0.066665
0.26645	0.2397	0.24459	-0.038136	0.10753	-0.010689	0.10164	-0.19646	-0.012835	0.068296	0.30205	-0.027943	0.63677	-0.033778	0.073028	-0.2675	-0.095906	0.25901	-0.023509	-0.013224	0.09994	-0.07228	0.18741		0.078007	0.040209
0.079316	0.39683	0.018887	-0.043398	0.41085	0.14645	-0.25546	0.24261	0.30328	-0.098049	0.62004	-0.024791	-0.42608	0.31199	0.20127	0.0028499	0.074325	-0.092439	0.24246	-0.12525	-0.53004	0.053361	-0.098011		0.061348	0.055911
-0.082862	0.0087733	0.14935	0.082604	0.31756	0.12521	-0.4193	-0.11475	-0.038663	0.024789	0.12429	0.11284	0.82023	-0.17243	-0.019216	-0.27453	0.17811	0.060295	-0.061239	-0.38494	-0.3283	0.036062	-0.12401		0.00086406	0.05375
-0.10482	-0.05159	-0.14678	-0.021146	0.17992	0.2079	-0.28023	-0.15389	0.10571	-0.1522	0.335	0.0026733	0.3592	-0.07831	0.26134	-0.26174	-0.04141	0.18419	-0.36355	0.36489	0.51063	-0.042566	0.18868		0.043561	0.048443
-0.189	-0.36799	0.26566	-0.087679	0.046575	-0.071926	0.78168	-0.042195	-0.050194	0.004266	0.31524	0.22229	0.2818	0.039256	-0.060208	0.14394	0.15965	-0.0048283	-0.066829	0.10269	-0.041159	0.024216	-0.21114		0.051918	0.047705
-0.12591	0.38445	0.20102	0.028374	-0.49311	-0.064584	0.18178	0.27683	0.10145	-0.1017	-0.38431	0.095545	-0.31642	0.16616	-0.024611	-0.33855	0.15011	-0.068319	-0.32721	-0.12719	-0.38476	-0.12832	-0.058724		-0.059043	0.049113
0.087664	0.19649	-0.091798	0.068656	-0.32171	-0.13142	-0.67389	-0.15883	-0.087595	-0.065856	0.0091524	0.065874	0.031811	-0.021331	-0.19425	-0.32675	0.3047	-0.13346	0.12695	-0.19129	-0.032765	-0.076229	-0.054242		-0.072614	0.041557
0.22052	0.095008	0.10434	0.065286	0.13358	-0.083641	0.082752	0.092873	0.21541	-0.13611	-0.0046445	-0.081792	1.2241	0.16331	-0.15403	-0.26774	0.2591	0.33794	0.41295	-0.051384	0.38555	-0.017483	0.16761		0.13754	0.061305
0.10176	-0.4357	-0.018239	0.014205	-0.2765	-0.23326	0.45996	-0.014422	-0.1116	-0.10092	0.29252	0.13562	-0.16986	0.36204	0.14215	0.2004	0.10125	0.095543	-0.26292	0.54408	0.082755	0.095496	0.20721		0.052677	0.050096
0.27306	0.18592	-0.26183	-0.12714	0.82523	-0.04334	-0.16	-0.067654	0.43241	-0.063529	0.37486	0.010145	0.15548	0.13528	-0.13554	0.035986	-0.017307	-0.017616	-0.35236	0.2685	-0.15176	0.11177	-0.0082437		0.06097	0.053488
-0.1534	-0.95456	-0.023316	-0.023256	0.040011	0.06288	-0.10696	-0.030571	0.31786	-0.10482	-0.0042461	0.067041	-0.030563	-0.070648	0.15257	0.28977	-0.056166	-0.003808	-0.24476	0.14059	0.61093	0.0062539	0.018608		-0.0043722	0.056921
0.032519	-0.23507	0.14568	0.22935	0.075208	0.03921	-0.3981	0.16418	0.28047	0.073388	0.19473	-0.010065	-0.71141	0.04956	0.090531	-0.077206	-0.042491	0.2421	0.42413	-0.70314	-0.20057	-0.013306	0.0065851		-0.014944	0.0586
-0.032402	-0.81956	0.08036	0.055914	0.023972	0.14048	0.74281	0.11573	0.37377	0.061284	0.065992	0.09226	-0.51131	-0.23469	-0.050678	0.21147	0.10602	-0.096357	0.34354	-0.32418	0.016402	0.075387	-0.03648		0.01738	0.063369
0.022011	0.588	-0.24327	0.0086975	0.015101	-0.097541	1.4405	-0.12351	0.21269	0.10357	0.016614	0.009088	0.69495	0.22868	0.0065572	-0.025779	-0.22901	-0.21447	-0.14695	-0.14726	-0.12619	-0.0094717	-0.10919		0.08147	0.078458
-0.045597	-0.80822	0.0076748	-0.023503	-0.028082	0.067969	-0.34388	0.021438	0.40688	-0.18757	-0.11829	0.064581	-0.71764	-0.11066	-0.057175	0.42281	0.080629	-0.29711	0.37335	-0.18989	0.50986	0.0097456	0.043982		-0.039943	0.065994
-0.050728	0.38051	-0.13102	0.0081217	-0.0089208	-0.026399	-0.52185	0.40329	0.33455	-0.054106	-0.0057382	-0.049211	0.5245	-0.03234	0.06978	0.093973	-0.31	-0.44532	-0.040277	-0.044426	0.29976	-0.05804	-0.16456		0.0074586	0.053059
-0.11267	0.31644	-0.059041	0.037636	-0.20124	0.068584	-0.82944	0.072615	0.26498	0.065508	0.1949	-0.097102	0.5593	-0.1219	0.17786	0.2004	0.21177	-0.063585	-0.2783	-0.11046	0.36724	-0.015337	-0.082479		0.024595	0.057002
-0.07207	-0.16232	0.018005	-0.073734	0.0065143	0.26002	-0.056309	0.14475	-0.18061	-0.24185	0.30149	0.20663	-0.33406	-0.22511	0.18455	-0.12867	0.10624	-0.30598	0.066393	-0.1102	-0.26235	0.012918	-0.12806		-0.04234	0.038042
-0.041972	0.78517	-0.13155	-0.13451	0.42288	0.064826	0.78052	0.0050032	-0.016155	0.26767	0.38252	0.24542	0.053095	-0.088378	-0.074973	-0.35386	-0.05204	-0.17839	-0.25967	0.3638	0.065237	-0.12811	0.083034		0.089546	0.061972
0.00348	0.07971	0.11485	0.031306	-0.075593	0.078318	0.1971	0.4683	0.085627	-0.084836	-0.26414	-0.14628	0.24487	0.097935	-0.084397	0.23931	-0.057689	-0.2394	-0.28156	-0.031058	0.69824	-0.01342	-0.053829		0.043776	0.046997
-0.071052	-0.4415	-0.14591	0.038211	0.12184	0.060489	-0.35213	0.13409	0.27072	0.21076	-0.078396	0.12007	0.95584	0.040224	0.077941	-0.17085	0.10907	-0.1149	-0.066363	-0.28239	-0.18872	-0.14256	0.15556		0.010437	0.057257
-0.03403	-0.068984	-0.2804	-0.089303	-0.44876	0.17224	-0.67742	-0.07985	-0.10036	0.2223	0.50937	-0.17537	0.75575	0.097935	-0.22572	0.30836	-0.13368	0.30951	-0.30997	0.198	-0.020191	-0.15951	-0.090739		-0.013949	0.065092
-0.078912	-0.39301	0.015732	0.10299	0.040863	-0.0078195	-0.012712	-0.079564	-0.13836	0.13885	0.47455	0.04273	-0.0092766	-0.08958	-0.20898	-0.19646	-0.084395	-0.56982	-0.20517	0.27631	0.34551	-0.027206	0.12749		-0.023315	0.046831
0.0348	0.64359	0.11012	0.081678	-0.13915	-0.23221	0.17355	-0.11241	0.015418	-0.13465	-0.21051	0.089586	-0.30344	0.10965	0.23116	-0.42841	-0.033372	-0.10028	-0.187	-0.043035	0.51674	0.017665	-0.30509		-0.0089391	0.052007
-0.22769	-0.016513	0.21556	-0.1625	0.09093	-0.032102	-0.38749	0.034154	-0.30459	-0.072517	-0.050076	-0.10293	-0.37777	-0.23709	-0.06198	-0.64956	-0.21511	-0.017208	-0.38125	-0.41336	-0.24214	-0.021545	0.21891		-0.14843	0.04411
0.13234	0.13374	0.1096	-0.03545	-0.065304	0.20954	0.68738	0.25301	0.052225	0.07937	-0.25949	0.074169	-0.087234	-0.13602	0.092409	0.38089	-0.18623	0.24251	0.04776	-0.22471	-0.1933	-0.018829	-0.049761		0.053853	0.044781
-0.084898	-0.14596	0.044458	-0.030297	-0.28995	0.13194	-0.3533	-0.16442	-0.47391	-0.10525	-0.32582	0.018091	0.36388	-0.16884	-0.10308	-0.058915	-0.30739	-0.25878	-0.37286	-0.023515	0.18152	-0.00075308	-0.091711		-0.1139	0.040887
0.12029	-0.52535	-0.028226	-0.0026479	-0.32685	-0.071926	0.37626	0.095213	-0.04262	-0.046227	-0.023646	0.0042953	0.18252	0.090013	-0.014087	-0.41158	-0.22792	-0.13346	-0.094308	0.23225	-0.45871	-0.0008672	-0.052695		-0.059143	0.045222
-0.062092	-0.41226	-0.064824	0.029195	-0.10306	0.081459	-0.5631	-0.03494	-0.3523	0.093476	-0.16056	0.15022	-0.52689	-0.22104	-0.092263	-0.21177	0.24781	-0.2056	0.29324	-0.35235	-0.094539	-0.14144	-0.21379		-0.12684	0.046495
0.18477	0.76779	0.0078512	0.055557	-0.41728	-0.057855	0.79818	0.50895	0.13124	0.11446	-0.11696	-0.083655	0.7563	-0.21625	0.15375	-0.057888	0.080187	-0.18087	0.10413	-0.048051	-0.28524	0.056536	0.088432		0.10192	0.067462
0.12668	-0.12648	0.18525	0.085069	0.045156	0.14544	-0.62085	-0.034134	0.8777	-0.04788	0.013065	0.11902	0.551	-0.048134	-0.058839	0.3686	0.076503	0.36831	-0.23591	0.19549	0.042346	0.017209	0.049741		0.091059	0.059058
0.11088	0.82682	0.36441	0.016918	0.25433	-0.21319	-0.43346	0.034571	-0.085172	-0.066425	-0.2474	-0.076544	0.071281	-0.16261	-0.026491	0.46022	0.12795	-0.073679	0.11111	-0.11408	-0.17274	-0.025174	0.067196		0.032553	0.054605
0.0070641	0.25715	-0.011584	-0.018925	-0.35174	-0.024009	0.10047	-0.0057888	0.4063	-0.082183	0.26961	0.1584	-0.44117	0.091711	-0.081256	0.18612	-0.039675	0.087925	-0.28623	-0.010731	-0.24174	-0.024376	-0.058724		-0.0049296	0.041424
0.046773	-0.25778	-0.042761	0.046405	-0.26305	-0.22729	-0.029206	0.07467	0.022736	-0.14707	0.33465	-0.030987	0.046359	-0.25265	0.25906	-0.66311	-0.13521	0.045249	-0.092444	-0.021575	0.41415	-0.11001	-0.224		-0.052482	0.046786
0.029016	0.024608	0.091742	-0.0089785	-0.21838	-0.10444	-1.0086	0.06263	-0.00066595	0.17094	-0.30625	0.1126	-0.13142	0.18174	-0.029631	-0.047085	0.016357	-0.062143	-0.37893	-0.067569	0.24521	0.080933	0.095451		-0.054472	0.053321
0.17648	0.086044	0.026944	0.062217	0.62865	0.11561	0.032105	0.16678	-0.20125	0.016369	0.64764	-0.0721	0.64973	0.153	0.094666	-0.058915	0.13794	-0.32722	0.29789	0.10909	-0.33937	0.058452	0.18579		0.11507	0.054069
0.28148	-0.35479	-0.064127	-0.16706	0.2071	-0.11117	-0.056309	-0.0088053	0.21362	-0.031905	0.37691	0.013061	0.25373	0.057221	-0.18767	0.14093	0.0011473	0.34434	-0.33374	-0.014615	0.1987	-0.080865	-0.064591		0.026634	0.041496
-0.098625	-0.34874	0.11468	0.0079027	-0.32313	0.2994	-0.94736	-0.2048	0.40386	-0.032582	0.34654	-0.035889	-0.75298	-0.10611	0.0073356	-0.099804	-0.1428	-0.46036	-0.22706	0.03193	0.10604	-0.059844	-0.048375		-0.11177	0.065435
0.12281	-0.26436	-0.1797	-0.075598	-0.20436	-0.23536	1.3522	-0.12746	-0.021644	0.46796	-0.10188	0.028369	0.5193	-0.16476	-0.35344	-0.39604	0.12361	0.32703	0.090615	-0.28825	0.4946	-0.04268	0.14764		0.052983	0.08065
-0.014522	-0.19133	-0.12524	0.0022574	0.057753	-0.29737	0.57309	-0.035096	0.41178	0.16094	0.46823	-0.02151	0.85037	-0.10323	0.068114	0.15146	-0.13976	-0.13016	0.19915	0.016038	-0.68524	-0.024033	-0.04152		0.050007	0.065051
-0.1117	-0.072151	-0.33259	-0.051839	0.0099561	-0.089175	-0.16944	-0.041519	0.22573	-0.017475	0.005039	0.07065	0.93663	0.035674	-0.20134	1.0785	0.14185	-0.16149	-0.10503	0.63907	-0.12241	-0.044597	0.11669		0.07561	0.072678
0.050723	-0.533	-0.27164	-0.042356	0.22087	-0.030738	0.27608	0.12462	-0.32131	-0.20524	0.30391	-0.0097188	0.081698	-0.1231	0.33764	-0.40657	0.12666	-0.40719	0.037046	0.17234	0.23225	-0.078949	0.15503		-0.013519	0.051376
-0.010938	-0.027864	0.064247	0.016671	0.34591	0.022577	0.47646	-0.25354	0.18595	0.018805	-0.5751	-0.030167	1.0203	-0.011263	0.081189	-0.10232	0.041969	-0.18395	0.31466	-0.47774	0.83741	-0.095334	-0.25154		0.061147	0.0756
0.0068603	-0.13939	-0.011584	0.20545	0.56967	-0.087227	0.087472	-0.07738	0.3908	-0.006618	0.076405	-0.11883	-0.054984	0.11731	-0.16142	0.37387	-0.066597	-0.035547	0.088751	0.2008	0.495	0.062402	-0.049491		0.081118	0.042567
0.0069419	0.20994	0.028689	0.034485	-0.035818	0.23396	0.12757	-0.039751	-0.33895	0.40981	0.11723	0.039468	-0.49519	-0.089084	-0.039456	0.50267	0.051529	0.011864	-0.050059	0.094334	-0.00493	-0.033528	0.11921		0.037432	0.042706
0.16923	0.30144	0.16197	0.024646	-0.050721	0.27036	-0.02682	-0.014838	0.067116	-0.14586	0.043806	-0.060528	1.2921	0.2052	-0.15836	-0.026508	-0.10546	-0.34948	0.25877	-0.007106	-0.039267	0.118	-0.16274		0.076737	0.064399
0.214	0.12901	-0.21211	-0.048084	0.073472	0.26377	-0.011492	-0.03455	0.11482	0.12399	0.6057	-0.017082	-0.056016	0.098641	-0.24883	-0.62799	0.23522	-0.30763	-0.37286	0.44095	0.087731	-0.043022	0.090593		0.021662	0.055191
-0.061522	0.15376	0.016437	-0.10253	0.0027885	0.18887	-0.70218	0.20893	-0.052322	-0.14009	-0.046726	-0.11276	-0.51652	0.32494	0.046073	0.19941	-0.016867	-0.085841	0.44136	-0.21636	0.27726	0.011549	0.387		0.0088982	0.055102
-0.2437	-0.49187	-0.10493	0.033771	-0.36863	0.1965	0.35505	-0.22683	-0.18848	0.16802	-0.013199	-0.042778	-0.17973	-0.21434	-0.036423	0.16879	0.16509	-0.084807	0.16003	-0.18319	-0.31841	0.10341	0.086993		-0.054768	0.044089
-0.0018553	-0.19318	-0.20509	0.055092	-0.12198	0.13477	0.45052	-0.3815	0.45037	-0.1917	-0.080652	0.0096711	0.29634	-0.20236	-0.1142	0.38669	0.061733	0.13863	0.03891	0.24367	-0.26195	-0.014196	0.10859		0.026362	0.047674
-0.11198	0.26529	-0.26762	0.092196	-0.19322	0.56426	0.62968	0.11422	-0.0027936	-0.0010677	-0.41878	-0.045348	-0.22234	0.10821	-0.21134	-0.4357	0.12948	0.41442	-0.30252	0.020213	-0.71576	-0.05489	0.089513		-0.024169	0.065814
-0.11646	-0.2965	-0.015612	-0.051262	0.54821	0.29475	0.33617	-0.20002	0.44552	0.074389	0.45164	0.11785	0.52189	0.29429	-0.20252	-0.25445	-0.082872	-0.20065	0.077571	-0.1247	-0.10104	0.0011641	0.035524		0.067517	0.054568
0.096869	0.14349	0.010831	0.0045045	-0.03124	0.068413	-0.62085	-0.33961	-0.19609	0.044986	-0.23006	0.070303	0.42158	0.17479	-0.16416	0.30435	0.037631	-0.19138	-0.2075	0.1782	0.27076	-0.013877	0.065757		-0.0044479	0.047735
0.21323	0.41505	0.29331	0.097127	0.10753	-0.21784	0.52122	-0.0027982	-0.48361	0.0008275	0.064301	0.23199	-0.17816	-0.25361	-0.051161	-0.1568	-0.11089	-0.33031	0.034251	0.12249	-0.021717	-0.011617	0.12335		0.017659	0.048804
-0.22036	-0.040775	0.038146	-0.034985	0.36565	0.15486	-0.9768	0.03171	0.36588	0.26792	-0.034458	-0.0080789	-0.32006	-0.0055106	0.002235	-0.050631	0.028081	-0.27918	0.01655	0.016328	-0.62994	0.028963	-0.13284		-0.061622	0.061034
0.23644	0.39025	0.012585	-0.049975	-0.072758	-0.14819	-0.34034	-0.10393	0.21239	-0.054106	0.5776	-0.22724	-0.22392	-0.067536	-0.050973	-0.25117	-0.13542	0.047929	0.276	0.22029	0.39584	0.12872	0.38537		0.050342	0.051215
0.00042541	-0.097972	0.058111	-0.022324	0.27151	0.014654	0.59786	0.12449	-0.24412	-0.20024	-0.086986	-0.00026079	-0.066438	-0.039034	-0.27792	0.045032	-0.0401	0.19345	0.12788	-0.15785	-0.19905	-0.018829	0.2387		0.0096082	0.04045
0.08522	0.24263	-0.034175	0.14504	-0.1709	-0.11612	0.73337	0.0321	0.36922	0.095371	-0.35935	-0.22899	-0.43025	-0.03736	0.12524	0.40376	-0.1187	0.25838	0.27089	0.1615	0.56477	0.0087186	-0.045155		0.085009	0.057916
-0.05472	0.0053629	-0.010711	0.054735	0.311	-0.0058726	1.1223	0.021984	-0.46658	-0.02603	-0.64608	-0.025483	0.68041	-0.17027	-0.0037786	-0.49418	0.0070095	0.22726	-0.097107	0.15285	-0.49229	-0.076572	0.090951		0.0045299	0.077969
-0.18252	0.43586	0.12799	0.13144	0.20511	-0.095766	-0.78822	0.030618	0.029714	0.13021	0.1623	-0.021984	0.43303	-0.28376	-0.037792	-0.077471	0.11796	0.034746	-0.20284	0.2108	0.18458	-0.05658	0.18075		0.029051	0.052634
0.016553	-0.19688	0.12956	0.044651	0.001653	-0.058299	0.7487	-0.19263	0.09537	-0.14243	0.37133	0.12614	-0.26653	0.15036	-0.068289	0.12737	-0.12109	-0.073679	1.0297	0.46717	0.10452	-0.082349	0.2378		0.10647	0.063941
0.091452	-0.12384	0.052515	0.010808	0.35305	0.1941	1.1848	0.11438	0.67678	0.094802	0.14591	-0.019287	0.84467	0.10654	0.25622	-0.11515	-0.2353	-0.28846	-0.17723	-0.47495	-0.20362	-0.11206	0.16888		0.11065	0.078204
-0.115	-0.20054	0.23076	0.18016	-0.16974	-0.1305	0.82064	0.05332	-0.24562	-0.088274	0.46056	0.14928	0.46473	-0.030901	-0.26898	0.70221	0.0055007	-0.2056	0.11344	-0.23141	-0.42136	0.12985	-0.10206		0.047846	0.066044
-0.11703	0.14349	0.23029	-0.094585	0.25547	0.26766	0.78052	-0.23629	-0.33408	-0.085269	0.32291	-0.1193	0.20069	-0.014872	0.10183	0.52397	-0.15019	0.022788	-0.0099995	-0.12664	0.16095	-0.12788	-0.1489		0.062849	0.053969
-0.020713	-0.12619	-0.070427	-0.087901	0.4326	0.10123	-0.39456	0.01075	0.16498	0.12721	0.21184	0.11925	0.22512	0.35655	-0.34136	-0.22986	0.13621	0.087707	0.22384	0.060056	0.42179	-0.095903	-0.0043205		0.056865	0.044999
0.0020138	0.59483	-0.033303	-0.075598	0.06233	0.1511	0.10047	-0.059046	0.18686	0.14108	0.084066	-0.038458	-0.36425	0.043571	0.15209	-0.016733	-0.13565	-0.46944	-0.18887	0.26569	0.34664	0.10273	0.071696		0.040166	0.045901
0.07182	-0.082967	0.12693	-0.0042921	-0.006934	0.045051	0.24781	0.026509	-0.19184	-0.18304	0.06261	0.21692	-0.5087	-0.07376	0.018047	-0.012691	0.058475	0.31424	-0.32349	-0.00095611	-0.30962	-0.006984	-0.1647		-0.029633	0.039463
0.10273	0.66524	-0.22786	-0.11952	-0.20436	-0.15988	-0.38513	0.22495	-0.40277	0.027118	-0.19633	0.056398	0.69859	-0.29383	0.07598	0.6151	0.20938	-0.26187	0.061734	0.1077	-0.35083	0.05708	-0.099539		0.0086992	0.066104
-0.01725	-0.13436	-0.033127	0.05849	-0.31227	0.017489	0.38921	0.072225	0.04278	0.14519	0.14999	0.13678	0.27605	-0.10347	-0.20869	0.52397	-0.1452	0.26292	-0.12086	0.2292	-0.085415	0.0020542	-0.19589		0.041296	0.042415
0.1558	-0.45178	0.05916	-0.068829	-0.44274	0.41671	-0.043314	-0.099276	0.52484	-0.13899	-0.5766	-0.072448	0.2875	-0.070648	0.024463	0.0015908	-0.16908	0.025468	-0.19679	-0.09738	0.37945	-0.057149	0.2675		-0.014893	0.056755
-0.16677	-0.09958	0.33852	-0.11262	-0.15689	0.098673	0.47173	-0.078056	-0.35962	0.34836	-0.16878	-0.045238	-0.43336	-0.19685	-0.087941	0.11031	0.25867	0.070199	0.39665	0.024938	0.42025	-0.018396	-0.16093		0.019707	0.052211
0.00348	-0.015489	0.42976	-0.051948	0.016556	-0.23313	-0.35449	0.01049	0.11362	0.087385	-0.19131	0.020897	-0.4365	0.05913	0.29381	-0.1292	-0.14606	0.25674	-0.19725	-0.16007	0.20176	-0.010932	-0.03243		-0.020225	0.042336
0.089619	0.34041	0.29155	0.071589	0.30784	-0.03118	0.13818	-0.14936	0.30967	-0.23741	0.2139	0.11248	-0.38764	-0.02779	-0.14802	-0.24742	-0.11241	0.17428	-0.1353	0.29943	-0.16969	0.084995	0.41093		0.052115	0.0464
0.01134	0.077321	-0.18934	0.093016	0.80633	-0.18925	0.13934	0.0017266	0.41692	-0.024351	0.58373	-0.010649	-0.25927	-0.24666	-0.023833	0.13413	-0.12609	0.21901	0.23828	-0.1258	0.041185	0.16625	-0.1159		0.070323	0.054144
-0.0010001	-0.060556	-0.17795	0.018891	-0.44475	-0.16407	-1.0428	-0.11433	-0.31553	-0.10715	-0.30404	0.20547	0.24748	0.016978	0.11896	0.60433	0.030685	0.02691	0.026799	-0.55687	-0.26998	-0.036472	0.043621		-0.09806	0.066162
-0.18147	0.15274	-0.04433	0.07863	-0.42472	0.0037246	-0.21542	-0.0046966	-0.34319	-0.13376	-0.14194	-0.063462	-0.29563	0.014363	-0.00012749	-0.19596	-0.18037	-0.20271	-0.1679	-0.18596	-0.052604	-0.037476	-0.093961		-0.1181	0.028316
-0.040709	0.29295	-0.33399	-0.025366	-0.32313	0.024524	0.38804	-0.23258	0.10903	0.2152	0.12635	-0.031916	0.13522	0.079239	-0.16987	0.33096	0.072589	-0.37338	-0.044004	0.06284	-0.10867	0.010202	0.15772		0.013967	0.042879
-0.020142	-0.49924	0.084378	-0.068581	-0.02496	-0.11387	0.41042	0.012675	1.0485	-0.027574	0.14164	-0.033665	0.19395	-0.13914	0.29497	-0.39802	0.056739	0.046487	-0.10316	-0.43675	-0.16969	-0.047199	-0.028364		0.0078002	0.064492
-0.034111	-0.051348	0.098749	-0.028654	-0.030673	0.00054827	-0.83184	-0.0097675	0.002653	0.12044	-0.2541	0.22674	0.46419	0.047154	-0.010168	-0.31419	0.10429	0.25983	-0.27738	-0.2197	0.24445	0.092002	0.11183		-0.012568	0.053255
-0.2138	-0.04555	-0.28286	0.16235	0.01826	0.16534	-0.3533	-0.19729	0.54031	0.31351	0.31375	-0.13401	-0.37098	0.26028	0.12269	-0.038802	-0.03229	0.060499	-0.0081368	0.016038	-0.56816	0.038116	0.082314		-0.0065966	0.052773
-0.24464	-0.28833	-0.055189	0.095489	-0.47995	0.43556	0.45524	0.09836	0.077116	-0.088951	-0.27664	-0.17537	0.36909	0.26459	-0.0017919	0.38341	-0.036845	0.023196	-0.0099995	-0.1885	-0.044609	-0.0089009	0.11543		0.018164	0.050917
-0.037981	0.43508	0.11556	0.056736	0.3588	0.26912	-0.32738	0.10054	-0.87933	0.02755	0.43413	-0.17899	-0.11269	-0.042643	0.21394	0.021174	0.026773	0.43252	-0.13996	0.23424	-0.30086	-0.011503	-0.0611		0.027553	0.061602
-0.010938	-0.25592	-0.050112	-0.045041	-0.011227	-0.01786	-0.65738	0.15461	-0.087595	0.29044	0.048284	-0.17361	0.13105	0.16833	0.28306	0.36761	-0.028164	0.14831	-0.10176	0.55969	-0.15024	-0.014105	0.017347		0.024556	0.05005
0.047833	0.58167	0.038323	-0.11473	-0.14113	-0.15195	-0.92848	0.28203	0.38442	0.10301	-0.44935	-0.017774	1.0442	0.17288	0.25505	-0.20448	-0.084395	-0.065231	-0.045401	-0.012382	0.04082	0.098211	0.20524		0.045147	0.076326
0.068725	-0.5061	0.024141	-0.055455	0.52018	0.14181	0.8524	0.046481	-0.11827	-0.037564	0.21334	0.28817	-0.35903	0.34361	0.046181	0.10252	0.07498	0.36912	0.24294	-0.34175	-0.35766	-0.033185	0.021486		0.067264	0.063349
0.042905	-0.022603	0.065119	0.0082313	0.036569	-0.10024	1.5207	-0.24875	0.65006	-0.17294	-0.030909	0.082219	-0.01498	0.11804	-0.1975	-0.2296	-0.068332	0.46408	0.29603	0.0037695	0.31539	0.085338	-0.011447		0.11266	0.078034
0.15328	0.1277	-0.28128	-0.08872	0.30841	-0.050683	0.17355	0.14257	0.30234	-0.10915	0.05034	-0.0069126	-0.56173	0.06368	-0.10633	0.26041	0.0057144	-0.44243	0.1903	0.32951	0.16171	-0.060985	0.11687		0.029485	0.047541
-0.11076	0.38499	0.21625	0.15569	0.20483	-0.11028	-1.2243	0.18007	-0.26359	-0.0046144	-0.36402	-0.14453	0.48916	-0.012701	0.21767	0.1954	0.059781	0.097611	-0.32627	-0.26206	0.25361	-0.044939	-0.01564		-0.018637	0.071843
-0.27217	-0.36003	-0.11404	-0.11731	0.17595	-0.23584	-0.92256	-0.17347	0.36983	0.078612	0.16585	0.13748	0.2958	0.1142	-0.021363	0.29557	0.080842	-0.090793	0.30349	-0.081229	0.11328	-0.065733	-0.066821		-0.016976	0.058038
0.058219	0.35995	-0.15238	-0.088614	-0.061863	0.040713	-0.44878	0.0015966	0.39322	-0.034017	0.080518	-0.095225	-0.13191	-0.10778	0.046289	0.46423	-0.20382	-0.41337	-0.20517	-0.16062	-0.11438	-0.082232	-0.090451		-0.041125	0.045734
-0.25339	-0.25275	0.31095	-0.075844	-0.067007	0.17105	-0.50063	-0.2163	-0.37452	0.32192	0.25472	0.11107	-0.037344	0.078297	-0.1085	-0.18894	0.061291	0.036596	-0.37519	-0.026882	-0.1102	-0.0056144	-0.1064		-0.058853	0.045078
0.19169	0.92204	-0.042761	-0.019529	0.075495	-0.23269	-1.1147	-0.055354	0.097202	0.022135	-0.46201	-0.067071	-0.083047	0.1609	0.40648	0.014911	-0.19406	-0.0087463	0.084092	-0.40724	0.20558	-0.02821	-0.028237		-0.024484	0.0752
0.051823	0.42426	0.001902	0.08869	-0.55034	0.13778	1.1754	-0.11337	-0.63772	-0.12222	0.039695	0.14086	0.25373	-0.19159	-0.0079128	0.2732	-0.10133	0.43524	0.31746	-0.28492	0.20441	0.12126	-0.039701		0.070287	0.075072
-0.029388	0.14061	0.30083	-0.0089785	0.27608	-0.15687	1.1813	0.060861	0.17197	0.24969	-0.22521	-0.09499	0.63416	-0.067301	-0.084316	0.063853	0.047403	-0.38822	0.55549	0.57026	0.056844	-0.065733	-0.12331		0.13326	0.071431
-0.099969	-0.0093994	0.087178	-0.1153	0.53107	-0.013968	-1.0357	0.14475	0.12971	-0.11524	0.16678	-0.13694	-0.34395	-0.027084	0.1464	-0.030021	-0.001016	-0.040703	-0.14649	-0.25731	-0.15976	0.029625	-0.15254		-0.063038	0.057492
0.099719	-0.057389	-0.12927	-0.010485	0.044588	-0.16421	0.34678	-0.038659	0.17498	-0.16061	0.39015	-0.048609	1.4948	-0.06921	-0.096316	-0.41284	-0.027723	0.10957	-0.10176	-0.015457	-0.18112	0.014722	-0.093674		0.046434	0.074736
-0.17666	0.44009	-0.06938	-0.097847	0.20682	-0.11537	1.3368	0.027055	-0.18972	0.056195	0.21316	0.033399	0.36339	0.15611	-0.15906	-0.57676	-0.25115	-0.226	-0.040742	0.044164	0.1636	-0.039736	0.040201		0.049503	0.07405
0.066852	0.41769	0.072996	0.046405	-0.33888	-0.016972	-0.58078	0.37183	0.026395	-0.097155	-0.11829	0.1918	-0.11009	-0.11591	-0.055295	-0.31896	0.41846	-0.30763	0.30349	-0.25982	0.045034	-0.034646	0.092392		-0.013091	0.052705
0.075405	-0.44125	-0.15168	-0.048549	0.15877	0.098092	0.8724	0.26014	0.031844	0.22286	0.128	-0.06543	0.79994	-0.18031	-0.19945	-0.24414	0.22132	0.098223	-0.064499	0.073716	-0.12048	0.016296	-0.19561		0.058505	0.062476
-0.055413	-0.71331	-0.062549	-0.1084	0.17162	0.011956	-1.6168	0.026223	0.052522	-0.011383	0.38326	0.11411	-0.31333	-0.21458	0.17875	-0.37844	-0.021433	0.077613	-0.12971	-0.002348	-0.2589	-0.10077	-0.11451		-0.13417	0.081411
0.063105	0.24975	-0.21718	0.0019285	0.12758	-0.11165	-0.48413	-0.22795	-0.6888	0.3985	0.46989	-0.076764	0.4117	0.34936	-0.031591	-0.088505	0.13208	0.22746	0.22524	0.23645	-0.041556	0.019126	-0.017188		0.040298	0.058468
0.0029505	-0.080093	0.19559	0.11269	-0.00090174	-0.12602	-0.5407	-0.017699	-0.11891	-0.07398	0.23217	-0.054459	0.54427	-0.11089	0.11354	0.1231	-0.061387	0.083177	0.15256	0.053939	-0.3493	-0.035445	-0.097037		-0.0022972	0.043294
-0.017128	0.29875	0.05671	0.0415	-0.093338	-0.15584	1.2602	0.21304	-0.58119	-0.056976	0.18989	-0.046404	-0.039406	-0.00096069	-0.22678	-0.20425	-0.065074	-0.015344	0.020744	0.24844	0.95984	-0.012165	-0.1236		0.071768	0.078521
0.0076342	0.54397	0.21678	-0.038849	0.17879	0.26855	1.4311	0.15284	0.15158	0.048207	0.38736	-0.1562	0.094183	-0.034249	0.050611	0.2574	0.29753	-0.32206	0.11344	-0.10266	-0.011433	-0.012051	0.23384		0.16332	0.069665
0.010811	-0.32865	-0.23697	-0.1036	-0.37464	-0.025067	0.85832	-0.040557	-0.31342	0.036782	0.063737	0.14916	0.41327	-0.1025	-0.050275	0.35455	-0.091993	-0.18087	-0.19725	-0.30996	-0.1304	0.039805	0.076555		-0.021007	0.057625
0.069011	-0.13675	-0.21578	-0.04189	0.52361	0.029785	0.59075	0.23564	0.76098	0.16049	0.22454	0.087253	0.25269	-0.16285	0.20077	-0.34229	-0.052695	-0.078005	0.090615	0.20745	0.029009	0.053934	0.01148		0.1086	0.05362
-0.046941	-0.013102	0.036225	-0.023256	-0.19464	-0.15629	-0.20598	0.046611	-0.010112	0.10902	0.10307	0.12452	0.35556	-0.04408	-0.2383	0.0503	0.17811	0.12111	-0.15766	-0.35596	0.10528	0.16794	-0.043049		-0.0039837	0.03373
0.0042131	0.087067	0.045507	-0.10465	0.077196	-0.042588	-0.67271	0.042372	-0.25994	-0.079962	0.0011601	-0.17466	0.54166	-0.083095	-0.039081	-0.14851	-0.0025383	-0.40637	-0.0086025	-0.37127	-0.1037	-0.0073034	-0.14275		-0.080372	0.046556
0.00062905	-0.20847	0.089642	-0.022324	-0.20007	-0.095766	1.5478	-0.2857	-0.37328	0.18791	0.054618	0.04191	-0.0024969	-0.036184	-0.13948	0.14219	-0.070936	-0.3606	-0.41199	-0.18431	0.13806	0.05585	0.05478		-0.0034008	0.079058
0.11104	-0.47131	0.16932	-0.070939	-0.25645	-0.071926	-0.53599	0.15653	-0.053556	-0.0086214	0.61354	-0.21917	0.00060156	-0.11521	0.032409	-0.38573	-0.1769	0.00547	-0.050059	0.43067	0.23341	0.0215	-0.2293		-0.037855	0.055083
-0.32495	-0.42386	0.37862	0.058353	-0.3775	-0.10656	-1.057	0.020762	0.33944	-0.18514	0.11965	0.10617	0.96106	0.049324	-0.25392	0.11405	-0.034026	0.1848	-0.11387	-0.25481	0.0057527	-0.047085	0.029945		-0.035252	0.076612
0.11463	0.13165	-0.065529	-0.03123	-0.69084	0.08385	1.2578	-0.024148	0.32786	0.13476	0.46524	-0.074432	0.068677	-0.058436	0.13469	-0.35233	0.10061	0.025264	-0.31744	0.30387	0.23646	-0.02732	-0.12178		0.070516	0.073878
-0.26663	-0.3785	-0.066225	-0.012841	-0.16317	-0.060861	0.52949	0.15583	0.20541	-0.066643	-0.70235	-0.022677	0.68925	0.0431	-0.34314	0.1447	0.15531	0.093067	-0.041209	0.061449	0.20212	0.00070766	0.083395		0.010417	0.059535
0.13088	-0.39274	-0.11281	0.15638	-0.018076	-0.32196	-0.070417	0.2036	0.26953	-0.033015	0.46354	-0.11673	0.12328	-0.065628	0.0017248	-0.053878	-0.085918	0.075137	-0.03655	-0.26122	0.20481	-0.026293	0.0054695		0.0017007	0.03998
0.17669	0.12716	0.015908	-0.038245	0.27179	0.12128	-0.042148	0.080417	0.19748	-0.19957	-0.04749	0.048471	1.0468	-0.039531	-0.11272	-0.39428	0.0022423	0.18047	-0.35981	-0.1882	-0.075098	0.15166	0.046683		0.042172	0.057659
0.048403	0.3502	0.030267	0.0062583	0.46525	0.068413	0.034438	-0.21671	-0.2335	-0.12258	-0.16373	0.09226	0.79994	-0.077369	-0.055483	0.88495	-0.064631	0.12852	-0.12599	0.79989	-0.13152	0.0094036	-0.00039737		0.10984	0.068127
-0.031669	-0.091688	-0.033999	-0.073157	0.33562	-0.0064875	1.6232	0.11355	0.23944	0.13674	-0.17548	-0.13774	0.54322	0.097674	-0.11017	-0.13347	-0.078321	-0.36905	-0.27319	-0.21747	-0.072045	-0.028096	-0.012293		0.054136	0.082448
0.013458	0.21495	0.036569	0.026619	-0.035818	0.011341	0.81	0.024715	0.098094	-0.11291	-0.32861	-0.15866	0.49383	-0.017487	0.22753	-0.22032	0.057164	-0.057599	0.64911	0.56495	0.0023024	-0.071369	-0.015082		0.096208	0.058743
0.0042538	-0.54721	-0.24607	0.11037	0.0056627	0.39004	-0.26135	-0.14541	0.30658	0.014147	-0.22299	-0.039041	-0.12984	0.083554	-0.015672	-0.27178	-0.074194	0.27487	0.030525	-0.27405	0.37945	-0.097706	-0.073679		-0.034763	0.047579
-0.0019775	-0.20818	0.24811	0.053337	-0.084469	-0.1819	-0.49238	-0.030155	0.21452	0.118	0.056275	-0.1673	-0.21611	-0.0021635	0.071658	-0.36943	0.056739	-0.12871	0.22197	0.023837	-0.294	-0.074999	-0.1608		-0.058614	0.039243
0.016472	-0.33183	-0.12069	0.01563	0.18081	-0.20017	0.22066	-0.051115	-0.29366	-0.059874	0.0026524	0.0081586	-0.20727	0.091948	-0.13377	-0.23487	0.10755	0.071219	-0.13949	0.23895	-0.0068543	0.027822	0.0049116		-0.03447	0.032374
0.29228	0.12478	-0.36709	-0.006046	0.26292	-0.26517	0.11697	-0.13433	0.16405	-0.032799	-0.058301	-0.20153	-0.66933	-0.058436	0.1995	0.019186	0.057391	-0.24208	-0.18003	-0.060576	0.2906	0.030196	-0.11367		-0.036153	0.047398
-0.20892	-0.36823	-0.19529	0.0030794	-0.39896	0.042797	0.58014	-0.13488	0.19962	-0.10314	0.77489	0.036898	0.27816	0.01099	-0.027377	0.889	0.061946	-0.23445	-0.17536	-0.0397	0.26619	-0.14404	0.095991		0.052581	0.068617
0.11544	0.22732	0.20154	0.021111	-0.095641	-0.17411	-0.15061	0.20292	-0.0055167	0.11643	-0.0074296	-0.056446	0.22409	0.0026217	-0.18037	-0.063918	-0.18189	-0.26785	-0.20144	0.5477	-0.059074	-0.035559	-0.0080999		0.0074443	0.038806
-0.13349	0.44402	0.010831	-0.19834	-0.17633	-0.15341	1.4535	0.024299	-0.00036811	0.16026	-0.055482	0.026383	-0.037344	-0.14561	0.0099934	0.49438	0.089962	0.24025	0.012825	-0.32199	0.046924	-0.071481	0.015188		0.075433	0.073924
0.012888	0.084192	-0.041712	-0.067184	-0.40382	0.045495	-0.43227	0.009658	-0.28787	0.020918	0.16826	-0.17549	-0.34866	0.21071	0.11993	-0.10759	-0.086786	0.32868	0.34121	0.4117	-0.018665	-0.08527	0.16797		-0.0058133	0.047392
0.00014031	0.066506	0.18017	-0.0041825	-0.19092	-0.13142	0.31967	0.208	-0.073002	0.15705	0.33893	0.14028	1.1347	-0.11662	-0.037605	-0.40508	-0.070068	0.33836	-0.07102	-0.020474	-0.26881	0.073353	-0.079546		0.064714	0.062551
0.449	-0.70989	-0.25484	0.0080123	0.053459	-0.065063	0.13346	0.2819	0.11209	-0.06055	0.043806	-0.0943	0.098853	-0.13914	-0.078894	0.0098747	-0.069852	0.131	0.066858	0.0032194	-0.33404	0.12715	0.17661		-0.0048381	0.047096
-0.15903	0.37286	-0.071477	-0.0865	0.065772	0.15171	-0.35566	-0.047006	-0.48208	0.2131	0.25416	-0.023387	-0.17142	0.31751	-0.17172	-0.57275	0.033075	-0.24291	-0.037947	-0.1347	0.33635	-0.12482	0.032645		-0.039314	0.051414
0.049502	-0.16629	-0.12717	-0.077381	0.2758	-0.074933	0.3857	0.26986	0.28108	0.021783	-0.26695	-0.032846	0.015691	0.20544	0.11697	0.24285	0.096904	0.56366	-0.091516	-0.094595	0.42749	-0.037819	0.079795		0.089697	0.043837
0.082328	-0.87443	0.14445	-0.094479	-0.71974	-0.16827	-0.23425	0.062083	-0.40916	-0.0051559	-0.2785	0.065984	-0.13761	-0.021801	-0.10013	-0.0089464	-0.014263	0.01083	-0.32162	-0.35761	0.1865	-0.03985	0.10337		-0.1361	0.055129
0.1356	0.29194	0.16283	0.00014724	0.15562	-0.15449	-0.40752	0.10809	-0.65991	0.027442	0.30463	0.10267	0.21578	-0.052212	0.13362	0.38292	-0.20881	0.16872	-0.023043	-0.52006	0.12243	-0.028781	-0.18316		0.0032371	0.054474
-0.03733	0.23786	-0.055542	0.084824	0.034582	-0.096654	-0.83656	-0.049607	-0.033516	0.01358	0.38774	0.032215	-0.29667	-0.1923	-0.063672	-0.66815	0.12535	-0.083787	-0.25129	0.20662	-0.49076	-0.01285	0.13846		-0.082933	0.058637
0.14717	-0.34921	-0.11911	0.033663	0.50215	0.20654	0.97376	0.062213	0.34766	0.062748	0.05014	-0.11287	1.0359	-0.092928	-0.17095	-0.016468	-0.27178	-0.054511	0.39199	-0.38633	0.12509	-0.038732	-0.049059		0.099003	0.074798
-0.024908	-0.01203	0.043233	0.12618	0.16048	0.32563	-0.46291	-0.10284	-0.046578	-0.019695	-0.069642	-0.013692	-0.099719	0.080913	-0.14625	-0.11362	-0.0077463	-0.056157	-0.52333	-0.34702	0.23911	-0.0092434	0.075655		-0.04366	0.040992
-0.14057	0.046482	0.068971	-0.077021	0.42462	-0.098909	-0.098736	0.29298	0.32089	0.1049	0.31507	0.023813	0.34156	0.066791	0.11169	-0.20097	-0.12913	-0.21693	-0.36075	-0.6753	0.29289	-0.015109	0.23529		0.027501	0.054082
0.14057	0.07021	-0.172	-0.05266	-0.54977	0.16326	0.42103	-0.11202	0.23427	0.01182	-0.34128	-0.0073863	0.87844	0.084756	-0.052155	0.14016	0.088868	0.0095921	0.10645	0.041381	-0.3058	-0.078949	0.14044		0.037358	0.057224
0.034025	-0.39799	0.39801	-0.1255	0.080073	0.093276	0.072148	-0.10708	0.31391	0.077394	0.38886	-0.019652	-0.42972	0.12427	0.32025	0.60983	0.19722	0.053914	-0.30625	0.12777	0.35237	0.083305	-0.029354		0.08309	0.052998
-0.12998	-0.3727	-0.041183	0.059531	-0.3177	0.098844	-1.1512	0.0074736	-0.50156	-0.072843	-0.063507	-0.067435	1.1845	0.19684	0.0034161	-0.052884	-0.058996	0.070199	-0.0081368	0.30916	-0.31841	-0.15239	0.047941		-0.05787	0.082704
0.057444	0.39634	0.50466	0.035526	-0.17175	0.3385	-1.0675	0.11123	-0.076364	-0.061985	0.14479	-0.20597	-0.025359	-0.12287	-0.015778	0.67736	-0.095906	0.22005	0.025401	0.002928	0.04845	-0.032729	-0.059839		0.027245	0.067543
-0.11231	0.35702	-0.088284	0.011986	-0.18063	0.077565	0.1865	-0.31813	-0.23167	0.043768	-0.30646	-0.052819	0.44341	0.27632	-0.061014	-0.12393	0.015048	-0.10728	0.3114	0.17933	-0.36797	0.11245	-0.10681		-0.0018483	0.045925
0.16322	0.070989	-0.064294	-0.019639	-0.61788	0.30616	-0.2767	0.214	-0.37694	0.14275	0.25154	0.010619	-0.358	-0.16165	-0.035348	-0.10259	-0.029245	0.068335	0.3524	0.30472	0.48202	0.089969	-0.11144		0.013174	0.0544
-0.18069	-0.63267	0.21748	0.043829	0.20856	-0.063559	0.20299	-0.097767	-0.36022	0.17504	-0.035185	0.01995	0.12741	0.10654	-0.14979	-0.049372	0.20894	0.01268	0.61838	0.86258	0.21127	-0.006984	0.075655		0.065872	0.061532
0.048891	-0.72861	0.10785	-0.12164	-0.040963	-0.25619	-0.7505	0.13669	0.32455	0.038894	0.61838	-0.0030491	-0.16828	-0.15566	0.20873	0.094238	-0.0299	-0.1015	-0.37286	0.27631	0.21968	0.022299	0.18166		-0.019608	0.064463
0.10379	-0.076632	0.011703	0.079319	0.37998	-0.16779	-0.12229	-0.20069	-0.16206	0.0091394	-0.1684	-0.083783	0.25422	-0.18175	-0.19858	0.064118	0.036975	0.19676	-0.29088	-0.27793	0.62465	-0.013534	-0.17786		-0.015718	0.046029
-0.060747	0.83658	-0.051337	-0.051125	0.090076	-0.40613	1.2862	-0.098313	0.12243	-0.081721	0.45369	0.054648	0.03958	-0.267	0.012651	0.48557	-0.23118	0.31609	0.10459	-0.28964	-0.28407	0.014835	0.090951		0.090723	0.079936
0.12379	-0.48476	0.12063	0.04783	-0.12939	0.022441	-0.032707	-0.054392	-0.56052	-0.011058	-0.5699	-0.036818	0.1191	0.13072	0.16428	-0.65884	0.19939	0.025468	-0.042606	0.36042	-0.16165	0.04478	0.1318		-0.054434	0.055715
-0.13259	-0.48847	-0.15781	-0.17036	0.38197	0.1706	-0.21659	-0.10146	0.17227	-0.10836	0.22006	-0.1103	0.60087	-0.079984	0.29352	0.45972	-0.23921	-0.16541	0.046829	0.10158	-0.017139	0.17878	0.0063154		0.028036	0.052986
-0.13825	-0.20189	0.21694	-0.17073	0.042566	-0.040777	-0.3097	-0.030025	-0.030452	-0.096479	-0.10357	0.006063	0.20797	-0.086206	-0.14713	-0.11011	0.0035377	0.24685	-0.023043	0.015486	0.0027005	0.146	0.36954		-0.010031	0.033241
0.17417	0.023293	-0.17655	-0.050303	-0.31539	0.10677	0.42219	0.0083058	0.21906	0.05763	-0.054386	-0.053293	-0.23744	-0.10156	-0.066517	0.58173	-0.0053559	0.14027	-0.03329	-0.18736	-0.32222	0.03823	0.19659		0.015851	0.044776
-0.12367	-0.39457	-0.16307	0.016562	-0.34717	-0.022061	0.896	-0.092722	0.21481	-0.027249	0.76184	-0.11019	0.042183	-0.00504	-0.070544	-0.71383	-0.059864	0.02423	-0.15579	-0.12441	-0.23488	0.019811	0.071876		-0.025989	0.068513
-0.19397	0.1733	-0.14118	-0.13276	0.12727	-0.2307	-1.2738	-0.21835	-0.089723	-0.13966	-0.086222	0.070194	0.49177	-0.023005	0.044409	0.70045	-0.075062	-0.066047	0.15863	-0.17539	-0.022879	0.12781	0.0555		-0.039975	0.072625
-0.053823	0.43879	0.015555	0.12875	-0.5409	-0.044671	0.0038356	-0.057538	-0.23895	0.044986	0.22508	0.15208	-0.59083	-0.14489	-0.061605	-0.19318	0.074325	-0.040281	0.10785	0.22056	0.088494	-0.0059569	0.0077011		-0.020201	0.047052
0.01134	-0.16784	0.14708	0.035773	0.35592	-0.10338	1.6291	-0.067108	-0.049302	0.09058	0.22209	0.0025457	-0.78886	0.022495	0.15858	-0.98192	-0.051399	0.10358	-0.01559	0.14173	0.073996	0.046241	-0.014669		0.034825	0.094647
-0.11202	-0.15469	0.13937	0.02851	-0.49454	-0.25934	-0.81176	-0.21918	-0.10521	-0.16174	-0.19823	0.11086	0.6955	-0.0012222	-0.07398	0.24308	0.14793	-0.030186	0.13068	-0.044717	0.14874	-0.12379	-0.045713		-0.051811	0.058511
-0.22525	0.028018	0.1765	-0.10582	-0.04554	-0.21979	0.62613	-0.25093	0.18745	0.0269	-0.19466	0.020078	0.68872	0.012428	-0.011134	-0.59859	-0.23357	0.27528	-0.35004	-0.37602	0.18991	-0.023919	0.16941		-0.010193	0.062294
-0.098014	-0.31336	-0.14451	-0.098811	0.18652	0.011785	0.0085032	-0.1194	0.1823	-0.13588	0.3283	0.025089	0.095709	0.27154	0.068114	-0.21276	-0.077453	-0.035955	0.63608	-0.093203	-0.11819	-0.0014378	0.0546		0.018242	0.042419
-0.10669	-0.47131	0.11538	0.038101	-0.16029	0.093276	1.1718	-0.0132	0.39931	0.27999	-0.54791	-0.13437	0.067644	-0.072321	0.044006	-0.7053	-0.063122	-0.041111	-0.065431	-0.2721	-0.151	0.023189	0.053161		-0.022535	0.07465
-0.30361	-0.05237	-0.034881	-0.011445	0.073185	0.25865	-0.60789	0.10013	-0.01892	0.0050511	0.11477	0.1175	0.15652	0.048827	-0.080772	-0.0069251	-0.06116	-0.13654	0.09667	-0.30887	-0.17503	0.07324	-0.12079		-0.038029	0.038586
-0.069545	0.52681	0.15793	0.14539	-0.050153	-0.23685	0.37626	0.16309	0.085031	-0.070866	0.15725	0.070431	0.049997	0.038054	-0.13712	-0.21879	-0.27156	-0.25053	0.089215	0.13195	-0.39963	0.14986	-0.084584		0.015289	0.044757
-0.0025884	0.080732	-0.18951	-0.20266	0.2472	0.10916	-0.053922	-0.16307	0.37072	-0.032014	-0.08808	-0.032609	0.21317	-0.019658	-0.17773	-0.030518	0.017225	-0.44223	0.060336	-0.17624	0.31198	-0.14527	0.041462		-0.013222	0.038713
0.061558	0.14796	0.047781	0.0074093	0.40198	0.10813	-0.81416	0.24877	0.23064	0.13664	-0.24945	-0.066032	-0.085172	-0.088378	0.0098859	-0.23636	0.17747	-0.028336	-0.048661	-0.09793	0.3539	-0.035331	0.1543		0.014635	0.051175
0.0083266	-0.54986	0.28923	-0.21261	-0.46478	0.1968	-0.018599	0.070561	0.42786	-0.26826	0.0969	-0.010886	-0.5638	0.071106	-0.16752	0.43663	0.30101	-0.16623	-0.29834	0.26125	-0.065178	0.080478	0.18129		-0.015853	0.059822
-0.1187	0.28166	0.12536	-0.026544	0.15761	0.35212	0.49645	-0.0031883	0.52177	-0.30953	0.047355	-0.10458	0.10455	0.22293	-0.16142	0.54333	-0.11154	0.10482	0.44324	-0.1021	0.073233	0.063631	-0.05005		0.11089	0.049257
-0.2608	-0.32232	-0.044162	-0.020105	0.29613	0.15007	-0.16589	0.1984	-0.71095	0.076393	-0.064236	0.019366	-0.22234	0.13193	-0.33734	0.8433	0.18267	0.24602	-0.38404	-0.23028	-0.38705	-0.074544	0.19318		-0.038548	0.066115
0.027917	-0.10406	0.23373	0.0035452	0.24805	-0.08692	-0.42874	0.26671	0.024267	0.31161	0.62209	-0.076999	-0.74934	0.096732	0.068222	-0.1902	0.38852	0.15388	0.46651	-0.028825	-0.10217	0.16871	0.052261		0.05937	0.060405
-0.093738	-0.11327	-0.14976	0.0048334	0.06233	0.12593	0.57192	-0.10422	-0.25052	0.10246	0.063936	0.036898	0.027095	0.038054	-0.093552	0.035754	-0.16517	0.039684	0.19821	-0.2888	-0.35919	-0.059295	-0.24441		-0.026731	0.040258
0.20558	-0.21086	-0.065	-0.024325	0.18365	-0.26234	1.3604	0.050043	-0.17359	0.019806	-0.19951	0.17708	-0.47547	-0.030431	-0.082034	-0.37016	0.046751	-0.23487	0.083627	0.07595	0.46066	-0.029351	-0.11478		0.016992	0.074513
0.081025	0.23104	-0.054493	0.0054361	-0.1835	0.2789	-0.7505	-0.1996	0.40386	-0.1451	0.084431	-0.0078421	0.34362	-0.12789	-0.032397	0.12936	-0.16538	0.072661	-0.049127	-0.10266	0.069417	-0.096133	0.17194		-0.0018666	0.048905
0.36498	-0.11697	-0.14415	0.03506	-0.20493	-0.062056	0.19238	-0.20987	0.51875	-0.21688	-0.60641	-0.081102	-0.56694	0.05003	0.085134	0.38693	-0.049663	0.42966	-0.030495	-0.002348	0.10565	-0.067649	-0.23336		-0.018446	0.058261
-0.097525	-0.23667	-0.22944	-0.04189	-0.2264	0.089382	-0.3262	0.15788	-0.28272	0.11901	-0.22875	-0.024663	0.073392	0.3338	-0.20703	-0.44196	-0.10894	-0.043587	0.057076	0.22056	-0.069391	-0.082668	0.10553		-0.064835	0.039869
-0.21156	-0.38324	-0.068146	-0.1645	-0.80304	0.13403	-0.07869	0.16212	-0.22286	0.13498	0.43635	-0.089977	-0.33152	-0.14177	-0.10389	-0.13244	-0.14064	0.40721	-0.38638	0.075658	0.00077626	0.097549	-0.33588		-0.093298	0.056339
-0.012933	-0.089836	-0.18566	-0.073624	-0.017224	0.2103	0.55776	0.0044571	0.13639	-0.047663	-0.44266	0.047996	0.13832	-0.026822	-0.010544	0.18662	0.22219	-0.18623	0.17306	-0.34649	0.3131	0.071212	-0.20776		0.017998	0.045565
0.22508	0.28745	-0.26096	-0.04411	-0.4479	-0.046789	0.13346	0.013351	0.39139	-0.098806	0.24391	-0.032736	-0.27794	-0.15926	0.010691	-0.10809	0.046535	0.43891	0.092479	0.29217	-0.035818	0.10036	0.12029		0.03842	0.045394
-0.21156	0.1145	0.23215	0.012917	-0.11481	-0.35118	-0.92968	-0.15552	-0.39578	-0.022267	0.13769	0.20417	-0.18494	-0.19159	-0.11656	0.16425	-0.053134	0.42816	-0.3859	0.21053	-0.38324	-0.074313	0.083214		-0.086213	0.060203
0.035777	0.26557	0.11346	0.05638	0.37998	-0.026091	-0.49002	-0.050829	0.57069	-0.08573	0.24129	0.022064	-0.60017	0.096732	-0.11342	-0.15657	-0.11328	-0.24972	-0.14928	0.21889	-0.36111	-0.0367	-0.14738		-0.025194	0.055499
0.12297	-0.12725	-0.24959	0.14492	0.23659	-0.044091	1.061	-0.21903	-0.11223	0.085272	-0.18945	0.029773	0.34569	-0.034981	-0.076745	-0.17638	0.10624	-0.010406	0.44276	-0.02659	-0.34472	-0.14833	-0.14905		0.028973	0.061478
0.022866	0.32671	-0.22401	-0.18793	-0.1835	-0.003482	0.73926	0.047573	-0.054791	0.089144	0.36055	-0.099328	0.44705	0.12427	0.010181	-0.28281	-0.16257	-0.43707	0.017948	0.087634	0.0045915	-0.045966	0.17067		0.033347	0.053579
-0.17377	0.81314	0.10242	-0.0001816	-0.20238	0.25956	0.050933	-0.20275	0.028822	0.051645	0.039529	-0.033902	0.47305	-0.15255	0.071256	0.018159	0.11015	0.31404	-0.10828	0.062581	-0.38247	-0.077714	-0.18776		0.037979	0.052476
0.25489	0.58904	0.11362	-0.040355	0.46638	-0.23464	-0.44406	0.056883	-0.23073	-0.14277	0.44903	-0.061822	-0.40062	-0.0093546	0.25662	-0.37142	-0.21229	-0.094493	-0.1516	-0.15894	-0.167	0.040261	-0.10305		-0.025931	0.057446
0.014517	-0.20476	-0.10527	0.091515	0.023689	0.30059	-1.9691	-0.18975	-0.42647	0.192	0.57014	0.029773	-0.063828	0.19874	-0.074678	-0.48037	0.016571	-0.43811	-0.13438	0.24536	0.37069	-0.021431	-0.10877		-0.094058	0.10046
-0.092108	0.1277	-0.12699	-0.030409	0.28638	-0.02715	0.51178	-0.03481	-0.21039	-0.025461	-0.031074	-0.10423	0.87789	0.044043	-0.078222	-0.39829	0.19136	0.15203	-0.20798	0.15674	-0.047661	-0.018829	-0.12556		0.034294	0.05446
0.054756	-0.2757	0.13481	-0.10253	0.015669	-0.17709	1.7587	0.20032	-0.82495	-0.03667	-0.26695	-0.010303	-0.25198	0.12474	-0.16523	0.16101	0.41328	-0.46326	-0.049127	0.13	-0.56628	0.061167	0.062159		-0.0031939	0.098313
-0.13365	0.13032	0.041822	-0.021501	0.27264	0.16579	0.44224	-0.11844	-0.61067	0.037649	-0.18982	-0.12198	-0.11323	-0.052945	-0.085684	-0.4972	-0.16496	0.090605	-0.090116	-0.47465	-0.29018	0.059226	0.1399		-0.068906	0.050897
0.061802	-0.17817	0.076328	-0.14565	-0.024676	-0.10488	0.43163	-0.0059448	-0.55052	-0.27214	-0.5615	0.11936	0.46994	-0.034981	-0.16198	0.34226	0.12579	-0.11965	-0.13158	0.57276	-0.15708	0.10985	0.27559		0.0059373	0.059974
0.08123	0.29774	-0.22436	0.039855	-0.20436	-0.04392	0.57542	-0.1194	0.14826	0.031231	0.47136	0.092736	-0.2977	-0.19707	0.15287	0.38567	-0.10937	0.00053171	0.06779	0.036655	-0.58419	0.03629	0.14063		0.033822	0.053411
0.082898	0.11873	0.20469	-0.030628	-0.30596	-0.087227	-0.63971	-0.074909	-0.18031	-0.035344	-0.032003	0.10805	-0.76025	-0.1128	-0.067295	0.069386	0.2793	-0.41255	-0.18003	0.2852	-0.55214	-0.16358	0.1363		-0.10218	0.057935
0.30731	0.1986	0.13744	0.10686	0.15562	-0.2715	0.63318	-0.0132	-0.26506	-0.063989	0.072493	-0.16918	0.11026	-0.06683	0.038503	-0.45654	-0.10829	0.26107	0.38081	-0.12635	-0.19446	0.085338	-0.048646		0.030584	0.049996
-0.23767	-0.10328	0.023788	0.012809	0.35021	0.10571	-0.063363	0.11451	-0.28181	0.17736	0.13213	0.026729	0.058305	-0.047427	0.050423	-0.19421	-0.075717	0.031848	0.21032	0.53932	-0.10217	-0.00063896	-0.011177		0.03113	0.037824
0.2263	0.57796	0.027816	-0.062031	-0.13854	-0.072986	-0.3533	0.00076441	0.41723	0.030014	0.18764	-0.16299	-0.26289	0.070871	0.12436	-0.039829	-0.14867	-0.19652	-0.18141	0.519	-0.038106	-0.0093575	0.090774		0.026352	0.049182
-0.068486	-0.013637	0.034119	-0.09434	0.074039	-0.25633	-0.55367	-0.083127	0.084136	-0.032474	-0.43016	-0.14674	-0.044609	-0.0086485	-0.053336	0.069883	0.12427	-0.34412	-0.07335	-0.34956	0.12396	-0.11284	-0.061784		-0.096383	0.037294
-0.016069	-0.12014	-0.018239	0.089295	0.1828	0.097785	-0.4193	0.35388	-0.22073	0.115	0.00076171	-0.079573	0.27713	0.29067	0.059175	-0.056629	0.034157	0.31713	-0.15346	0.28212	0.32644	-0.043707	0.3447		0.071443	0.042595
-0.096384	-0.081116	-0.012986	-0.024187	0.36394	-0.080329	0.45757	-0.1246	-0.39881	0.23551	-0.50209	-0.041611	-0.22756	0.2416	-0.055591	0.1349	0.0055007	0.074321	-0.27738	-0.5602	-0.076624	-0.076117	0.10049		-0.044424	0.051708
-0.11337	0.59326	-0.12857	0.035635	-0.15316	0.068856	0.22187	0.12629	0.12852	0.0035891	-0.5818	-0.057612	0.61858	-0.10658	-0.24983	0.15647	0.030245	0.25694	-0.31324	-0.25565	-0.35461	0.027936	-0.014111		-0.0026236	0.057487
0.030442	-0.3764	-0.062021	-0.056059	-0.249	0.28488	-0.79057	0.09576	-0.79791	0.013037	0.2644	-0.040317	0.64561	-0.0045692	0.033108	-0.34531	-0.025773	0.32043	-0.37286	0.19355	-0.10944	0.069178	0.025625		-0.054531	0.068889
-0.0693	0.11372	-0.065353	-0.092235	-0.18378	0.23935	-0.13173	-0.024824	-0.28455	-0.077281	-0.045234	0.0067555	0.1191	-0.19085	-0.067403	0.53302	-0.045749	0.26375	-0.43249	0.46158	0.10299	-0.083579	-0.096336		-0.0021925	0.045907
-0.17475	0.20755	-0.036803	-0.079954	-0.16831	0.31859	-0.040981	-0.028803	0.056181	0.23271	0.6381	-0.069877	0.35297	-0.08503	0.12229	0.12134	0.055003	0.053289	0.12135	0.13528	0.061788	0.058109	-0.0069841		0.080133	0.03832
0.054227	-0.3561	-0.22769	-0.057236	0.18482	-0.20556	-0.12939	0.0058353	0.040056	0.065182	0.25472	-0.14301	0.56087	-0.05101	0.067336	0.61059	-0.023597	-0.29135	-0.27924	0.28381	-0.54606	-0.013991	0.072236		-0.0054153	0.056419
-0.33895	-0.2588	0.34984	0.12242	-0.084749	-0.079885	0.49883	0.05332	-0.63803	-0.072625	0.67445	0.020897	1.1159	-0.04408	-0.058839	-0.15153	-0.017962	-0.11161	0.072914	-0.31305	-0.40839	-0.15082	-0.046126		0.005788	0.077418
0.025392	0.58986	0.15408	-0.093874	-0.082481	-0.052459	-0.66564	-0.0682	0.46983	-0.037347	-0.044506	-0.088811	0.1139	0.15036	0.34925	-0.10381	-0.068332	0.28208	0.00024781	0.044164	0.19184	0.05416	0.13126		0.05439	0.050957
-0.092881	0.23313	-0.24818	-0.069157	0.1147	0.022134	-1.2962	0.03444	-0.12287	0.2354	0.2124	-0.015442	0.577	-0.35084	0.044222	0.6254	-0.028377	-0.34741	0.48887	-0.15755	-0.44537	-0.0073034	-0.30929		-0.039268	0.082371
-0.28128	0.33831	0.08561	-0.040959	0.27779	0.2133	-0.6786	-0.066432	0.031844	0.30631	0.095409	-0.1256	0.58477	-0.1868	0.022397	-0.25945	-0.17516	0.02959	-0.10549	-0.28994	-0.067467	-0.076117	-0.065005		-0.018825	0.054223
-0.05085	-0.34529	-0.2375	0.031086	-0.16775	0.081904	1.1494	-0.10201	-0.54714	-0.055433	-0.12854	0.22381	0.46267	0.10222	0.28328	0.12161	0.2185	-0.033479	0.38454	-0.066986	-0.018665	0.072897	-0.058291		0.057391	0.068419
0.30983	0.21813	-0.21753	-0.03123	0.091217	-0.1329	0.12874	-0.033718	0.10265	0.10436	0.43226	0.036898	-0.36838	0.18606	0.039094	0.3179	0.20721	0.17388	0.4218	0.034421	-0.10064	-0.074201	-0.24245		0.069713	0.042941
0.02698	0.21233	0.12991	0.11248	-0.2951	-0.010518	-0.05981	-0.24394	0.027587	0.1665	-0.16802	-0.11403	-0.52845	0.12236	0.077859	-0.31645	0.31426	0.02959	-0.14509	0.38329	0.012587	-0.060074	-0.076755		-0.0175	0.043693
-0.075125	0.23499	-0.1608	0.0023944	-0.13198	0.21149	-1.3646	0.099712	0.23	-0.034804	-0.26733	0.066094	0.69447	0.10991	-0.084906	-0.80972	-0.070281	0.39007	0.11437	0.051706	-0.41678	0.14126	0.14153		-0.040362	0.085016
-0.039977	0.48701	-0.057639	0.054845	0.092953	0.047749	-0.16355	0.1932	0.14218	0.017234	0.62266	0.11459	0.71266	-0.20594	-0.052342	0.50615	-0.201	0.021958	0.39339	-0.1269	0.075888	-0.01851	-0.30734		0.1004	0.056776
0.050642	-0.42255	-0.1452	-0.02057	-0.20294	0.21866	-0.70925	0.12832	-0.095808	0.051186	0.36631	-0.025957	0.2875	-0.17603	0.090531	0.19739	-0.078105	-0.34473	0.06779	0.22947	-0.34549	-0.057266	-0.021093		-0.041617	0.052299
0.076872	0.25238	0.091385	0.038567	0.28868	-0.0069315	0.61785	-0.41216	-0.064491	-0.13899	-0.30121	-0.049904	0.21111	0.4521	0.10922	0.20617	0.25933	0.22767	0.093406	-0.0045812	-0.11514	0.15087	-0.081363		0.082645	0.04763
-0.054639	-0.20501	0.2742	0.054955	-0.24042	0.06708	-0.61024	0.06237	0.023333	-0.050668	0.69757	-0.11718	-0.33619	-0.022273	-0.017739	-0.13347	0.041314	0.054323	0.21591	-0.2707	0.32377	0.0089469	0.24104		0.00027317	0.054164
-0.031423	-0.018364	0.011703	-0.091301	-0.18978	0.29161	0.074534	-0.12364	-0.022877	-0.16517	0.11925	-0.060419	0.87844	0.26531	-0.20684	0.58249	-0.069852	0.13657	-0.2811	0.11748	1.1067	0.05585	-0.053254		0.10113	0.070758
-0.052398	0.56082	-0.12874	-0.006046	-0.10735	0.17507	-0.34388	-0.10926	0.093541	-0.05898	-0.27459	-0.09814	-0.83197	-0.04646	-0.055187	0.77753	6.5674e-05	0.23983	0.01329	-0.19044	-0.051079	-0.013306	-0.26357		-0.033533	0.063585
-0.038673	-0.16681	0.088228	0.025578	-0.326	0.244	0.6214	0.070171	0.052225	-0.13999	-0.26861	-0.061931	0.014658	0.1518	-0.095914	-0.40734	-0.063338	0.2992	0.24619	-0.057244	-0.44425	-0.11284	-0.15661		-0.022874	0.050125
0.20883	0.49939	-0.055013	0.18717	0.2841	-0.22322	0.85008	-0.036994	0.53973	-0.044008	0.10267	0.10021	0.46316	0.12691	0.11265	0.10978	-0.18341	0.20521	-0.088725	-0.034682	-0.53118	0.043068	-0.081651		0.11105	0.060412
0.03203	-0.011251	0.036745	0.14807	0.38569	-0.069399	0.02033	-0.11311	0.27469	-0.059087	-0.19167	-0.003286	0.47044	0.020351	-0.021658	-0.28507	-0.10632	0.13121	-0.031893	0.065915	0.91826	0.092571	0.12766		0.079618	0.051968
-0.024297	0.36785	-0.03593	-0.079816	0.0033918	0.10571	-0.30145	0.29696	0.15464	-0.12556	0.3024	-0.0058556	-0.072687	-0.18343	0.16892	-0.41887	0.36375	0.27136	-0.10875	0.055591	0.17963	-0.035331	0.29216		0.050886	0.044189
-0.032197	-0.35849	0.019936	-0.032628	0.081207	0.091056	-0.41342	-0.27925	0.70355	-0.13179	-0.17975	-0.089977	0.62428	0.24615	-0.23477	0.55409	0.45105	-0.0033863	0.24061	-0.070902	0.17048	0.077988	0.097611		0.066585	0.062382
-0.1653	-0.16019	-0.057296	0.058025	-0.15543	0.084465	0.5943	-0.59378	-0.3438	-0.036806	0.73409	-0.23938	-0.20466	0.012428	0.10441	0.38215	-0.064206	-0.17386	-0.4255	0.10909	-0.24442	-0.12877	-0.13814		-0.045764	0.062648
0.061028	-0.0041376	0.093492	0.045474	-0.099652	0.01421	0.17944	-0.037827	-0.37027	0.0094642	0.19211	-0.024791	0.030778	-0.13626	0.043228	0.052553	0.044144	-0.14767	0.32399	0.11829	-0.36148	-0.067762	0.14873		0.0046557	0.033171
0.30169	0.49544	-0.10633	-0.055592	0.057753	0.13835	0.64378	0.018006	-0.14108	-0.061769	0.71802	0.056872	-0.020688	-0.066334	0.062692	0.28099	-0.12456	-0.26929	0.55596	0.16066	-0.47132	0.014037	-0.13617		0.089179	0.061265
-0.12571	-0.35662	0.049359	0.10768	-0.13513	-0.1317	0.89128	-0.040427	-0.11525	-0.064855	0.54721	-0.043014	0.5037	-0.20715	-0.11932	0.020445	-0.026428	0.44041	-0.582	0.094334	0.58498	-0.12471	0.1507		0.057295	0.06981
0.12591	0.40819	0.09016	-0.05266	-0.10164	-0.046311	0.22304	0.26479	-0.23317	0.063396	0.28824	0.010145	0.040117	-0.096745	-0.33694	-0.12717	-0.028377	-0.17118	0.20101	0.09851	-0.27262	0.037317	-0.082209		0.013122	0.038925
-0.27289	0.14509	0.17667	0.074411	0.14359	-0.044091	-0.74461	-0.24217	-0.61583	0.17581	-0.25708	0.1161	0.05103	0.052671	-0.19572	-0.072202	-0.088309	0.40871	-0.14881	0.33201	-0.49915	0.11832	0.035524		-0.058736	0.059624
0.14513	0.27138	0.010302	0.036814	-0.076769	0.087436	-0.8896	-0.22217	-0.10189	0.073711	0.1869	-0.046623	0.21161	-0.13026	0.21364	0.14344	0.037843	0.11347	0.12881	0.17681	-0.167	-0.052744	0.020766		0.007435	0.04917
0.042131	-0.046038	0.17142	0.011986	0.14703	0.13628	-0.55249	0.045388	0.27923	-0.10325	-0.20379	-0.093241	0.43977	-0.23036	-0.11449	-0.4854	0.14576	0.013918	-0.18141	-0.5368	0.60903	-0.022344	0.05712		-0.020459	0.058345
-0.26398	0.1614	-0.12436	-0.18558	-0.13741	0.0074474	0.58725	0.06276	0.5148	0.061284	0.87882	0.014702	-0.70103	0.026339	0.13901	0.15047	-0.20816	0.30352	-0.040742	0.21917	-0.37103	0.058677	-0.076467		0.046821	0.068445
-0.25902	0.11581	-0.24065	0.099707	-0.032411	0.071554	-0.023319	0.033894	-0.37937	0.10279	0.15616	-0.056683	0.94444	-0.14873	0.050798	0.41052	-0.18449	-0.23632	-0.066363	-0.27236	0.55449	0.038001	0.25921		0.040768	0.061757
-0.046534	-0.15205	-0.098273	0.22606	0.11811	-0.11253	-0.42166	0.3751	0.19933	0.011143	0.0024531	-0.0076053	0.60766	-0.039531	0.32239	-0.12843	-0.11893	-0.38452	-0.33001	0.094625	-0.35461	-0.066738	-0.23463		-0.023443	0.052878
-0.011997	-0.62898	0.018182	0.085184	-0.0086373	0.044744	-0.36391	0.027471	0.020311	-0.079176	0.10864	0.031049	-0.15687	-0.13148	-0.14901	-0.057391	0.12057	0.17739	0.13813	-0.0397	0.16781	0.094149	-0.18904		-0.034024	0.038197
0.0113	0.33043	-0.11735	-7.199e-05	-0.16746	0.37207	-0.98504	-0.19989	-0.15658	-0.26294	0.48404	-0.086592	-0.16567	0.24256	0.26627	0.46927	0.081267	-0.10728	-0.014658	0.17542	-0.017902	-0.01002	0.044701		0.0080815	0.063847
0.052597	0.48624	0.41676	-0.04622	0.00023372	-0.073293	0.39393	-0.0038904	-0.41827	0.091581	-0.41244	-0.085767	0.55778	0.052436	-0.040853	-0.024255	0.074764	0.42272	-0.29274	0.26931	0.61855	-0.036358	0.046501		0.089101	0.059619
0.1255	-0.10616	-0.078134	-0.082856	-0.16459	0.1231	-0.94144	0.038263	0.13609	-0.0723	0.20106	0.039468	-0.56483	-0.20955	-0.11301	-0.1179	-0.098722	-0.14891	-0.12879	-0.15451	0.066764	0.011206	-0.041233		-0.099195	0.05025
-0.19298	0.53924	-0.26902	0.06282	0.39339	-0.10909	-0.4476	-0.014006	-0.57875	-0.20445	-0.73346	0.20021	-0.34031	-0.042407	-0.03857	0.41983	0.12427	0.036188	0.50099	-0.062551	-0.14337	0.04567	0.085554		-0.033409	0.067385
0.1123	0.029625	0.2677	-0.067294	0.15161	-0.074351	0.21949	0.22755	0.27803	0.01913	0.076969	0.010729	-0.13658	-0.12836	0.097028	-0.083005	-0.13565	-0.18952	-0.06776	-0.25204	-0.33022	-0.047313	-0.069341		-0.0039684	0.034189
-0.113	-0.21218	0.35197	-0.026654	-0.25904	0.12026	-0.73635	0.24126	-0.65655	-0.062419	0.19267	0.4043	0.28906	-0.031372	0.13625	-0.081745	0.066515	0.19428	-0.030029	0.10243	0.62312	0.098779	-0.12038		0.021355	0.063887
0.25187	0.034888	-0.019464	0.033663	0.50616	0.16504	-1.1524	0.051135	0.13733	-0.030145	0.3881	-0.06543	1.1575	0.21791	0.24286	-0.29511	-0.096119	-0.15303	0.20614	-0.59672	-0.11096	-0.091272	-0.020824		0.033092	0.086835
-0.15617	-0.46025	-0.10843	-0.0031138	-0.082194	0.15305	0.14523	-0.26734	-0.49639	0.049317	-0.22969	0.085504	0.57336	-0.22605	-0.11736	0.066868	-0.12782	-0.2493	0.48795	0.0065531	0.27076	-0.11229	-0.10305		-0.039168	0.053635
-0.0081681	-0.083504	-0.20195	0.098421	-0.079891	0.16818	-0.13406	-0.12364	0.066181	0.028551	0.1865	0.02919	-0.065906	-0.05054	0.029564	-0.11286	-0.0066645	-0.021534	0.1181	0.25345	0.38515	-0.15454	-0.11158		0.009063	0.029764
0.23694	-0.44861	-0.14853	-0.070116	-0.16831	-0.075103	0.10636	0.011582	-0.10006	0.1039	-0.22541	-0.05271	0.13832	-0.3046	-0.1982	-0.069187	-0.1198	0.2048	-0.296	0.24257	-0.01256	0.065684	-0.044741		-0.053208	0.037307
0.12843	0.49544	0.034471	0.17326	-0.44017	0.030672	1.3145	-0.094621	-0.049005	0.15361	0.056275	-0.25341	-0.13972	-0.24379	0.44622	-0.062162	0.0044055	-0.053885	-0.26106	0.07595	0.25742	0.066346	-0.059407		0.068686	0.072267
-0.13113	0.10397	-0.051337	-0.039999	0.084931	0.11367	-1.5378	-0.25434	0.47833	-0.061985	0.028154	0.028843	0.61391	-0.0093546	0.069403	0.19991	0.0024559	0.13719	-0.12412	0.16676	0.017929	-0.0899	-0.099826		-0.015406	0.079684
0.045878	0.33276	0.055485	0.18166	0.27952	0.21179	-0.88016	-0.22329	-0.45017	0.088819	-0.57695	-0.11906	-0.01498	-0.010793	0.11375	0.23178	-0.085263	0.30435	-0.22939	-0.24811	0.62924	0.1172	0.10103		-0.0063002	0.068208
-0.10074	0.24025	0.074578	0.066902	0.19767	-0.043033	-1.9668	-0.16907	-0.27605	-0.048664	-0.37871	0.11284	0.40909	0.021789	-0.24823	0.32214	0.032849	-0.52221	-0.35097	-0.16675	-0.21009	0.17483	-0.17673		-0.13066	0.0966
-0.098502	0.14534	-0.23311	0.0082313	0.4678	0.016158	-0.3427	-0.1517	-0.50033	-0.16451	-0.072627	0.024159	0.15966	-0.034249	-0.25581	0.26343	-0.043787	-0.14005	-0.48046	0.019112	-0.082364	0.0023966	0.065217		-0.062117	0.045868
0.031745	0.016179	-0.052386	-0.099164	-0.26991	-0.10745	0.4057	-0.26269	0.11907	0.080724	0.017906	0.093433	-0.34606	0.036615	-0.046947	-0.22632	-0.011659	0.081327	0.031457	-0.095438	1.1456	0.048843	-0.021525		0.024741	0.060533
0.19873	0.8242	0.20889	0.20474	0.27608	-0.25079	0.56248	-0.072465	-0.23045	0.022784	0.1431	-0.027816	0.79527	-0.091019	-0.0038591	0.068889	-0.17971	-0.26002	-0.053785	-0.2356	0.18152	0.077302	-0.18695		0.085718	0.06363
0.17389	-0.060556	-0.47234	0.010588	-0.038976	-0.035826	-0.3651	0.089882	-0.14019	-0.059087	-0.44803	-0.039151	0.43977	0.19251	-0.0053356	-0.46956	0.034811	-0.16272	0.38594	-0.13668	-0.1102	-0.047199	-0.0039066		-0.055107	0.049053
0.16281	0.22971	0.087178	0.036101	-0.41098	0.089554	-0.76229	0.054568	0.46616	-0.26081	0.35551	-0.15795	-0.6563	-0.043349	-0.1858	0.0086155	0.071934	-0.22828	-0.088725	-0.0037398	0.011459	0.1424	0.079255		-0.043607	0.059662
-0.037533	-0.18708	-0.081809	0.14714	0.15448	-0.31565	-0.02682	0.033478	-0.14261	-0.15986	0.28115	0.10524	-0.39438	-0.22126	-0.015672	-0.24265	0.10082	-0.098207	-0.11946	0.048921	0.31198	0.031885	-0.042924		-0.037862	0.037019
-0.046737	0.72613	0.033951	-0.096806	0.15331	-0.30366	-0.050422	-0.039335	-0.013729	-0.02048	0.65601	-0.021401	-0.53161	0.018416	-0.04045	0.21949	-0.15844	0.55155	0.2583	0.33788	-0.018665	-0.078718	-0.25895		0.055462	0.061871
-0.055902	-0.56754	0.22326	0.06493	0.40886	-0.1551	-0.13762	0.08931	-0.20491	0.21908	-0.23937	-0.0028304	0.98706	-0.33789	-0.029927	-0.31118	0.18007	0.031848	-0.18189	-0.08427	-0.062126	0.01584	-0.002503		-0.0066435	0.062989
0.088234	0.30932	-0.040654	0.052982	-0.14199	-0.25199	0.35855	-0.16114	0.2622	0.33005	0.18969	0.08842	0.06037	-0.0012222	0.16803	0.56894	-0.11893	0.24807	-0.10735	0.39445	-0.58724	0.08794	-0.3378		0.063432	0.05517
-0.21844	-0.1407	-0.23031	-0.02901	-0.12655	-0.21411	0.33383	-0.092852	-0.033516	0.13831	0.12728	0.082112	-0.18391	0.014363	-0.019698	-0.1671	0.20525	0.41715	0.27461	0.0037695	-0.056055	0.01867	-0.26204		-0.0069107	0.039047
-0.010164	0.14007	0.19646	0.086936	0.32072	0.20189	0.19238	-0.049451	0.019375	-0.060658	0.68341	-0.043835	1.13	0.15899	0.1042	0.055072	0.077583	0.35733	-0.055649	-0.26846	-0.30773	0.099122	0.031564		0.13301	0.062008
-0.21164	-0.09958	-0.29879	-0.13816	-0.39553	-0.075684	-0.089296	-0.13144	-0.20219	0.052539	-0.96785	-0.17607	-0.0077047	0.36421	-0.10407	-0.044335	-0.054657	0.30744	-0.48791	-0.18626	-0.2654	0.021044	0.1588		-0.13185	0.055771
0.18964	-0.30942	-0.22103	-0.058744	0.032276	0.27621	0.41398	-0.016347	0.5853	-0.03112	0.0013261	0.19366	0.17577	0.051939	-0.095323	-0.63501	-0.21468	0.27158	-0.18514	-0.30132	0.4401	-0.035673	0.27164		0.034766	0.058739
0.13128	0.14719	0.17545	-0.078775	-0.31397	0.00027505	-1.1241	0.11737	0.16647	-0.10669	0.18018	0.013644	-0.54822	-0.017487	0.011873	0.41304	0.15836	-0.266	-0.029097	0.20522	0.14035	-0.031497	-0.065995		-0.031353	0.064978
-0.055983	-0.40014	0.23345	-0.10758	-0.03667	0.16159	-0.37452	0.076594	-0.10704	0.14928	0.066921	-0.14709	0.41484	0.0062041	0.086988	-0.60439	-0.15019	0.22108	0.33424	0.25735	0.15216	-0.10517	-0.13926		-0.0029276	0.050892
0.03093	-0.11273	-0.20562	-0.032519	0.22573	0.13972	-0.51714	-0.070254	-0.032877	0.05974	0.36221	0.02323	0.40806	-0.14896	-0.17017	0.11356	0.12427	0.028964	-0.3016	-0.46686	-0.074335	-0.066738	0.13954		-0.023646	0.046807
0.39373	0.66102	-0.23855	-0.00042824	0.1888	-0.17487	-1.3327	0.25015	0.0017594	-0.096479	0.39871	-0.08741	0.22252	-0.17841	-0.022947	0.19765	-0.14194	-0.75636	-0.24058	-0.069219	-0.1735	-0.11126	0.0093746		-0.056563	0.082865
-0.42897	0.1485	-0.065	-0.032409	0.51446	-0.04153	-1.0746	-0.075455	-0.19456	0.037215	-0.28761	0.33701	-0.27848	-0.16572	-0.10869	0.37185	-0.093958	0.046487	-0.097107	0.1325	-0.064812	-0.011823	0.24213		-0.051764	0.065459
0.15242	0.7201	-0.11596	0.059421	-0.078183	-0.13095	1.0882	-0.17607	0.11209	-0.047338	0.3177	-0.00071637	0.52033	0.085724	-0.048208	-0.16909	0.12643	0.24498	0.064529	-0.070902	0.47516	0.0072579	-0.043895		0.13448	0.064712
-0.044783	0.0032193	-0.11368	0.057888	0.086072	-0.25589	-0.73754	0.02266	0.1303	0.15861	0.2074	-0.084132	-0.43075	-0.16476	0.043041	-0.12767	0.05109	-0.070999	0.57086	-0.12107	-0.14908	-0.03702	-0.023055		-0.044752	0.050393
-0.067997	-0.31366	-0.088284	0.012697	0.11012	-0.10086	0.50355	-0.076157	0.13669	-0.063095	-0.37871	0.050676	0.064545	-0.11066	-0.059134	-0.034063	-0.18949	-0.11325	0.29091	0.065074	-0.20515	-0.091704	-0.23126		-0.038661	0.039501
-0.17666	0.33939	0.064247	-0.00031862	-0.66681	-0.14683	0.27724	-0.12502	-0.10521	0.014581	-0.16802	0.24075	0.041689	0.14725	-0.11844	-0.025779	-0.068332	-0.10934	-0.27457	-0.054169	0.12625	-0.020085	0.095811		-0.030973	0.043174
0.16497	-0.012859	0.085435	0.065505	0.79807	-0.026091	-0.0032714	-0.12611	-0.19184	0.087249	0.31096	-0.040791	0.10195	-0.12645	0.16941	-0.25796	-0.062683	-0.075121	-0.41711	0.21192	1.3204e-05	-0.084378	-0.067938		0.021864	0.048415
-0.090927	-0.050811	0.19191	0.14245	-0.47221	0.4552	0.73926	0.073031	0.11452	-0.014036	0.58094	-0.070223	0.079589	-0.016781	-0.078409	-0.21654	0.2046	-0.33567	-0.16371	-0.09683	-0.010271	0.04704	-0.03927		0.042298	0.056562
0.10127	-0.39698	0.16389	-0.043398	0.062614	0.1496	-1.064	-0.0090914	-0.064194	0.10068	0.22732	-0.018831	1.3327	-0.035686	-0.2328	-0.58329	-0.043359	0.13223	-0.38776	-0.30495	-0.011797	0.025791	0.21189		-0.02992	0.087578
-0.057164	-0.31156	-0.23259	-0.11355	-0.51028	0.036512	-0.06453	-0.060009	-0.11862	-0.017258	0.3693	0.045774	0.30883	0.050501	-0.012423	-0.49846	0.16031	-0.011848	-0.14275	-0.29827	0.065237	-0.075774	0.34812		-0.049587	0.04759
0.0032764	0.86795	0.011184	-0.028407	0.021417	0.042352	1.8071	-0.010444	0.32241	-0.031256	-0.10281	0.016797	0.59311	0.074689	0.2518	-0.34431	-0.012527	0.13203	0.25691	-0.37325	0.11822	0.068149	0.073855		0.1634	0.092294
0.19775	-0.13412	0.020642	-0.00347	-0.54634	-0.13381	0.046266	0.074956	0.15583	0.17693	-0.37594	-0.031789	0.72405	0.096968	0.026906	0.24812	-0.12782	0.1512	-0.43203	-0.036625	0.0084067	-0.0081022	0.22214		0.013918	0.05349
0.16358	0.40633	0.16528	0.077918	0.16562	-0.2261	-0.1977	0.049627	-0.23317	-0.021265	0.034323	-0.062879	0.10662	0.23681	0.11689	0.71527	0.19874	0.047112	-0.13903	-0.23028	0.52472	-0.09725	-0.23001		0.068311	0.051508
0.015902	-0.14465	0.16949	0.021001	-0.081914	-0.18071	0.91368	-0.18618	0.19506	0.14007	-0.029416	0.36247	-0.42141	0.1875	-0.1445	-0.23964	-0.29306	-0.14603	0.092479	0.17933	0.23035	-0.077258	-0.23992		0.014028	0.057965
0.037569	0.3747	-0.3065	-0.036135	-0.39324	-0.078245	-0.024486	0.36743	0.2592	-0.3072	-0.39961	-0.27501	-0.21664	0.0098127	-0.034544	0.38567	-0.11132	0.64719	-0.13763	0.075658	0.33675	0.089969	0.2018		0.020226	0.058573
-0.12864	-0.32501	0.29276	-0.13219	-0.024108	-0.21291	-0.89192	0.00050436	-0.19456	0.16338	0.51385	0.098226	0.33064	0.11995	-0.04488	0.45571	-0.014049	-0.089963	-0.21681	-0.058085	-0.28447	-0.10211	-0.088634		-0.036231	0.060729
0.19283	0.95945	-0.14293	-0.010376	-0.5409	0.37805	-0.65738	-0.1231	0.45369	-0.11424	0.13825	-0.12455	0.41017	0.10965	-0.12875	-0.4972	-0.12543	0.20273	0.31746	-0.38325	1.0548	0.094835	-0.086259		0.059893	0.087901
-0.20748	0.2703	0.21485	-0.051839	-0.0054792	-0.24645	0.12052	0.0044571	-0.066025	-0.10904	-0.43725	0.026273	0.47667	-0.094836	-0.19466	-0.16959	0.12818	-0.27713	-0.32861	0.27408	0.7135	0.032569	0.14369		0.0094217	0.05546
-0.11997	0.012476	0.18035	-0.043041	-0.16974	0.28444	-1.1288	-0.19768	0.23	-0.08007	0.3935	-0.015788	0.65548	-0.030901	-0.17686	-0.46884	-0.050092	0.049588	-0.11993	-0.25174	0.0072787	-0.068997	-0.021525		-0.049168	0.068876
-0.21612	-0.79428	-0.24678	-0.054168	-0.66938	-0.13262	0.4057	0.032672	0.19627	0.022569	-0.09982	0.10792	0.64925	-0.15231	-0.15866	0.017927	0.099295	-0.32083	0.21637	0.30081	0.0072787	-0.093987	0.032645		-0.036967	0.064914
0.1123	-0.20769	-0.28023	0.13215	-0.15429	0.5524	-0.75757	-0.34481	0.50386	0.073955	-0.0081582	-0.011469	-0.60641	-0.086704	-0.21392	-0.13695	0.096904	0.20974	-0.011398	0.2384	0.1579	-0.065048	-0.075351		-0.038365	0.06262
-0.054028	-0.58045	0.0050485	0.13952	0.14132	0.02589	-0.10579	0.1739	-0.22436	0.085164	0.25024	0.28001	0.52397	-0.18824	-0.084906	-0.043838	-0.032504	0.31672	0.30163	-0.41837	-0.48084	0.021272	-0.15184		-0.0043688	0.055539
0.18158	0.14611	0.12484	-0.027833	-0.013498	0.41384	0.95968	0.19224	0.47377	0.29055	-0.20996	-0.19932	0.70588	-0.13866	-0.082034	-0.32248	-0.11654	0.068757	-0.23359	0.46995	0.36343	-0.023691	0.075655		0.13473	0.066469
0.048728	0.29325	0.029042	0.033306	-0.016656	-0.22415	-0.30498	0.18951	-0.20189	0.10068	0.13213	-0.0035229	0.28489	-0.059875	0.093591	-0.045329	0.18571	0.01351	0.22896	-0.11826	0.090784	-0.11341	0.17284		0.035168	0.033187
-0.12538	0.55871	0.26352	0.012095	-0.32544	0.091056	0.3951	0.070977	-0.03777	0.10791	0.80299	0.028479	0.13626	0.072074	-0.014597	-0.15882	0.010054	-0.50324	-0.12505	-0.077602	0.55866	-0.1177	0.10499		0.075099	0.060677
-0.061195	-0.3313	0.14935	-0.1064	0.26608	0.03337	-0.33091	0.27465	-0.10734	-0.013495	0.0971	0.14121	0.21475	0.046213	-0.1372	-0.050863	0.041757	0.02959	0.33843	-0.20687	0.045034	-0.019058	-0.023342		0.01259	0.036496
0.097969	0.19649	-0.16289	-0.074665	0.30355	-0.16483	0.054486	-0.13035	0.19933	0.0057009	0.45761	0.053956	0.48966	-0.12214	0.1163	-0.05464	-0.15236	-0.37421	-0.24476	-0.31499	-0.14145	-0.083579	-0.17156		-0.009451	0.047039
0.066894	-0.23351	-0.061148	0.10042	0.28726	0.093447	1.3981	-0.22888	0.14554	0.32272	0.17924	0.098112	0.69912	-0.11855	0.016786	-0.022764	0.21133	0.16707	-0.061239	-0.26819	-0.72489	-0.10391	0.018246		0.086139	0.08144
-0.031994	-0.23854	-0.034881	0.022399	0.19309	-0.20136	0.06154	-0.23245	0.070734	-0.030145	0.36164	-0.010303	0.29634	-0.13196	0.040275	0.25061	-0.21163	-0.28166	-0.0053419	0.2788	0.0942	0.039348	0.13774		0.018976	0.037846
0.1066	0.49204	-0.11596	0.021467	0.24518	-0.34351	0.85832	0.032672	0.18533	-0.058195	-0.16299	0.37579	0.099347	-0.11806	-0.11559	-0.084496	0.19396	0.12358	-0.0072051	0.44349	-0.33287	-0.07105	-0.013409		0.07628	0.057362
-0.33489	-0.20818	-0.16202	0.072301	-0.35747	-0.038695	-0.20831	0.073317	-0.24291	-0.052428	-0.094051	-0.10879	-0.12045	-0.36279	-0.027672	-0.35008	-0.0014566	-0.045233	0.15116	0.37382	0.0801	0.06297	-0.023613		-0.083712	0.038017
-0.026536	0.32487	-0.17814	0.20099	-0.27334	-0.30203	-0.29438	0.075372	-0.20584	0.14916	-0.15833	0.14635	-0.44377	0.14079	0.13772	-0.52331	0.023955	0.021346	0.20194	0.12692	0.0068806	0.01358	-0.21129		-0.045526	0.046888
-0.3232	-0.24301	-0.15343	-0.040959	-0.065021	0.041602	-0.3038	-0.20657	0.51391	0.045094	0.052396	-0.16251	0.45903	0.062477	-0.17597	-0.66414	-0.048781	-0.0019443	0.1018	-0.22777	0.17926	-0.076117	-0.24091		-0.064285	0.052169
-0.0060503	0.034888	0.038852	0.014671	0.52046	-0.17695	0.27019	0.21442	0.11788	-0.022592	-0.46163	0.24833	-0.10488	-0.081919	-0.059833	0.22075	0.046535	0.1343	0.19868	-0.38826	0.41834	0.085226	-0.025016		0.053756	0.046841
-0.079889	-0.10012	0.26352	-0.13837	0.22144	-0.22758	-0.38985	-0.13911	0.53942	-0.044225	0.26869	-0.00060705	-0.33619	-0.043845	0.19517	-0.38951	-0.077878	-0.0079301	0.15024	0.063683	-0.5392	0.029078	0.18092		-0.02618	0.052381
-0.14831	0.22787	-0.25728	-0.074556	0.13273	0.039074	0.38332	-0.097351	0.51905	0.09824	-0.3491	0.11586	0.27295	0.19299	0.024061	0.013387	-0.19492	0.25818	-0.031427	-0.40669	0.55677	0.053248	-0.025575		0.056631	0.051821
0.089416	0.11318	0.30974	0.27994	-0.040963	-0.1605	0.0002821	-0.29842	0.60509	0.062963	0.12599	-0.11019	-0.51028	0.022495	-0.17066	-0.25998	0.035452	-0.23074	-0.2769	-0.009048	0.04845	-0.035103	-0.15298		-0.024468	0.048937
-0.15076	-0.2812	-0.13645	0.035991	-0.24957	0.10991	-0.63499	-0.18769	-0.43255	0.096589	-0.20846	0.1237	-0.11269	0.091215	-0.03712	-0.022002	-0.057902	-0.020908	-0.14787	-0.16093	0.50224	-0.013534	0.04848		-0.080283	0.046
0.076872	0.17988	-0.12577	-0.015884	0.31672	0.23334	-0.05981	-0.064507	0.23609	0.13964	0.0078594	-0.13647	-0.28781	-0.075434	-0.21127	-0.56321	-0.12761	-0.032867	0.43996	0.050314	-0.33175	-0.030926	-0.01438		-0.017262	0.046177
0.082817	-0.33606	-0.072527	0.095596	-0.15142	-0.18756	-0.55014	0.10356	0.092944	-0.020155	-0.070404	-0.044053	0.5042	0.23705	0.019927	0.5865	-0.20642	-0.32824	0.18377	0.2175	0.71691	0.076754	-0.053955		0.038982	0.061207
0.13299	-0.2944	0.045331	-0.034985	0.026846	0.067831	0.52477	0.037717	0.29475	0.19665	0.1109	0.007466	0.16797	-0.11327	0.29644	-0.41386	-0.12456	0.38871	0.10272	-0.0012474	0.40998	0.16894	-0.13114		0.081154	0.045929
-0.0041361	0.11396	-0.11036	-0.012733	-0.10306	-0.0097662	1.0763	0.21798	-0.0058572	0.0043743	0.42461	-0.056318	0.26828	0.11253	-0.13956	-0.24215	0.093433	0.24107	-0.24151	-0.38494	0.35085	-0.0018942	-0.12654		0.063677	0.061398
0.11593	0.39342	-0.11666	-0.055947	0.085785	-0.07599	1.0917	0.21304	-0.39881	-0.082399	0.56396	-0.013929	0.11497	-0.14418	-0.018222	-0.014712	0.082138	-0.12006	-0.41012	-0.3058	0.015639	-0.08132	-0.0036187		0.036296	0.066138
-0.19889	-0.35269	-0.31788	-0.042713	0.40514	-0.021448	0.20771	0.075632	0.086562	0.12331	0.2765	-0.0014271	-0.32836	0.10607	-0.09178	0.12837	-0.020125	0.10937	0.24945	0.2632	-0.1796	-0.022458	0.24518		0.030397	0.043076
0.090067	0.076008	0.069843	0.079456	-0.2187	-0.098465	0.1193	0.080417	0.40902	-0.23851	0.19396	0.16248	0.38364	-0.05556	0.16486	0.68766	0.13599	-0.46119	-0.022576	0.22669	-0.062889	-0.034441	-0.23561		0.063107	0.050569
-0.13222	-0.027864	0.0010203	-0.089792	0.2154	0.19936	-0.13645	0.028563	-0.23955	0.093151	-0.0389	0.02323	0.43564	0.097935	0.11845	-0.023493	-0.084838	-0.24373	0.40364	0.10744	-0.49112	-0.11398	-0.14263		-0.0017712	0.04286
-0.1868	0.055448	0.21153	0.1538	-0.3981	0.14721	1.8142	0.24344	-0.13317	0.089036	0.24036	-0.072576	0.87583	0.013395	-0.096611	-0.29663	-0.11762	0.10297	-0.12552	0.010729	-0.53386	0.060025	0.0053255		0.08967	0.096729
-0.048122	0.60325	0.030796	0.037636	0.36593	0.077395	-0.21186	0.12587	0.030311	-0.15739	0.28525	-0.14593	0.46838	0.09553	-0.088236	-0.46105	-0.14714	0.23489	0.46094	-0.12609	-0.1304	0.17223	0.05532		0.066413	0.052598
-0.099277	1.028	-0.065529	-0.0024288	0.1685	-0.083641	-0.29202	0.10478	0.27136	0.10623	-0.062744	-0.04265	-0.030062	-0.0026604	0.15456	-0.37569	0.10429	-0.087283	-0.30951	0.05504	0.011094	0.0039942	0.12802		0.029668	0.055752
0.28344	0.1638	0.14935	-0.040246	0.35078	0.23276	-1.0334	0.12026	0.036098	0.13553	0.040656	0.17965	-0.21975	0.082612	-0.15471	-0.57802	0.057391	-0.20251	-0.11574	0.093235	-0.033926	0.020359	-0.11059		-0.023607	0.061677
-0.073658	0.061001	0.16668	0.0080123	0.022837	-0.17859	0.44935	-0.051661	0.060734	-0.04945	0.60962	-0.12444	0.36181	0.012925	-0.035537	0.063621	-0.12761	-0.066047	0.37242	-0.2197	-0.056055	-0.10143	-0.0769		0.044693	0.044113
0.14399	-0.055001	-0.094423	-0.12059	0.043169	-0.22983	-0.25313	-0.11927	-0.53194	-0.12312	-0.21254	0.086542	-0.28733	0.1506	0.027094	0.14719	0.11796	0.1982	0.51915	-0.092621	0.55332	-0.12471	0.043441		-0.0092978	0.050911
0.085709	0.3125	-0.0019499	-0.066363	-0.071582	0.021075	-0.89432	0.16514	0.36283	-0.095151	0.72681	0.04191	0.46734	0.26699	-0.071134	0.18082	0.0033239	-0.037193	-0.065896	-0.21636	-0.46329	-0.09602	0.022386		0.025112	0.065977
-0.17047	0.29164	-0.15186	0.013384	-0.12655	-0.078245	-0.14234	-0.30924	-0.23286	0.12098	-0.09889	-0.00037013	-0.69322	-0.031634	0.12495	0.3347	-0.03619	-0.18231	0.30721	0.36489	0.33635	-0.006984	0.10499		-0.011394	0.051586
-0.032972	-0.69305	-0.14608	-0.12994	-0.46049	0.12101	-0.2767	-0.047136	0.097498	-0.03223	-0.26789	-0.12595	0.30569	-0.12933	-0.043	-0.22005	-0.20925	-0.25094	-0.25081	0.09825	-0.096829	0.055277	0.15592		-0.11213	0.04469
0.16505	-0.17051	-0.052219	-0.012841	-0.057002	-0.047814	-0.24252	-0.076548	-0.04747	-0.15496	-0.39344	-0.075947	0.48292	-0.055325	0.1748	-0.62848	-0.086573	-0.010814	0.12509	0.14645	0.0309	0.15201	-0.277		-0.048358	0.04598
0.23022	-0.1805	-0.080934	-0.077704	-0.044689	-0.07582	1.2743	-0.089706	0.35552	0.044661	0.36146	-0.10364	-0.027469	-0.024914	0.05198	0.41705	-0.075062	-0.032458	0.21824	0.1718	-0.21467	0.091659	-0.024729		0.094113	0.06474
-0.08938	-0.087449	0.03009	-0.07176	0.04402	0.022885	0.8524	0.059899	-0.37906	0.056195	0.58986	-0.097216	0.67834	-0.063484	-0.1147	-0.28682	0.10125	0.2184	0.073845	0.31169	0.0091699	0.072672	0.088613		0.087803	0.059885
0.089578	-0.34791	-0.039253	-0.0064023	0.076062	0.21762	-1.1995	0.1364	-0.038366	-0.015037	0.35586	-0.0025935	0.33895	0.037113	0.21778	0.12787	0.1234	-0.29279	0.034718	0.1289	-0.2303	-0.070139	0.058379		-0.013029	0.064817
-0.16347	-0.38825	-0.17638	0.015274	0.076349	0.12278	-1.407	-0.12133	-0.0055167	-0.14897	-0.0072305	-0.047917	-0.54561	0.04093	-0.097981	-0.26048	0.041969	0.078239	-0.12785	-0.03274	-0.17808	-0.078376	-0.11352		-0.15327	0.065354
-0.10221	0.084973	-0.085141	0.042321	-0.038408	0.21701	-0.21775	0.11149	0.085328	-0.023376	0.4019	0.032798	0.80619	-0.13675	0.23805	0.094238	0.18962	-0.26125	-0.23359	-0.062001	-0.1449	-0.035331	-0.23154		0.031812	0.049801
-0.17466	0.12531	0.079478	0.00039388	0.11268	0.4311	-0.03154	-0.12817	-0.27998	-0.035451	0.15354	0.13199	-0.077844	-0.10059	0.060436	0.38769	0.055871	-0.2524	0.071516	-0.073978	-0.37064	-0.06516	-0.002647		0.00073673	0.039219
-0.06425	-0.20029	0.31977	0.070081	-0.081627	-0.21035	1.0622	-0.093815	0.5373	-0.088951	0.056674	-0.063462	-0.026438	-0.12933	0.14323	0.055569	-0.17516	0.045453	0.018415	0.7135	-0.26081	-0.010362	-0.13955		0.064252	0.066223
-0.02287	0.52496	0.068098	-0.077244	0.54792	0.12925	-0.49474	-0.28159	-0.21614	-0.12645	0.032265	0.017508	0.33217	0.01099	-0.028558	-0.56171	-0.065513	0.0071161	-0.034688	-0.055301	-0.041556	-0.063587	0.15196		-0.01077	0.053593
-0.19992	-0.011251	0.12431	0.092089	-0.17463	-0.11687	-0.73635	-0.14335	-0.3985	0.033776	0.41008	-0.027123	0.30725	-0.13555	0.11424	-0.49216	-0.06789	0.099257	0.14419	-0.010148	0.066001	0.24035	-0.03495		-0.039876	0.05316
0.13593	-0.388	-0.10562	0.010341	0.38569	-0.17094	1.041	-0.035772	-0.22039	-0.032014	-0.067619	0.16434	-0.14906	-0.26245	-0.12985	0.18735	0.007664	0.061533	0.096206	-0.157	-0.18189	-0.11918	-0.18374		-0.0049335	0.059406
0.036063	0.10714	-0.39669	0.00075012	0.065488	-0.22486	0.27963	-0.1892	0.066819	-0.030362	0.11627	0.090169	-0.16361	-0.011263	0.091605	0.21021	-0.018175	-0.20889	0.058939	0.15311	-0.22459	0.15335	-0.099684		-0.0059905	0.034419
-0.15939	-0.10908	0.16932	0.01374	0.064033	0.12791	0.88184	-0.21835	0.13456	-0.18483	-0.016184	0.011785	-0.51028	0.24711	-0.11293	0.57596	0.28494	0.29776	-0.19026	0.1389	-0.30696	0.16116	-0.28064		0.044353	0.06302
-0.072844	0.32911	0.37388	0.18005	-0.12453	0.091638	1.2543	0.033478	0.14128	-0.1512	0.13845	-0.039497	0.2615	-0.021331	0.23281	-0.19646	0.010922	-0.37215	0.16421	-0.23585	-0.52318	-0.032181	-0.16232		0.055656	0.071134
0.18109	-0.18845	-0.10983	0.1421	-0.17403	-0.04047	-0.30616	-0.081072	-0.37056	0.20664	-0.081746	0.033162	-0.58095	-0.02996	0.21483	0.078929	0.12795	0.16192	0.094806	0.22976	0.23341	0.035742	0.19029		-0.0014173	0.044625
-0.19686	0.19517	0.041822	-0.0022916	-0.064453	0.012844	-1.6121	0.072069	0.0054188	0.018345	0.28171	-0.13437	0.31453	0.12068	-0.11922	-0.54362	0.028949	0.092455	-0.021179	0.15117	0.039692	0.088945	0.091851		-0.049498	0.079552
-0.048203	0.29272	-0.14346	0.060929	-0.19149	-0.12975	-0.73518	0.038003	0.066819	-0.22755	0.65434	0.09051	0.66792	0.057928	-0.25355	0.033235	-0.064206	-0.32597	0.24666	0.080675	-0.32754	0.010659	-0.0041766		-0.0065512	0.062859
0.011829	0.21996	0.11117	0.081317	-0.31997	-0.21244	-0.035094	0.047027	-0.11342	0.10214	0.7119	-0.09605	-0.10123	0.40275	0.18847	-0.18993	0.012004	-0.65557	-0.46835	0.73996	0.46869	0.0095178	0.064137		0.042557	0.068595
0.0029913	-0.16473	-0.30545	0.13916	0.50758	-0.08856	-1.0664	0.2671	-0.32314	-0.30741	-0.18982	-0.04932	0.34677	0.20831	-0.22886	-0.26525	0.039805	-0.034309	0.086887	0.2855	-0.05642	0.19583	-0.18036		-0.051309	0.066578
-0.04857	0.37974	-0.12892	-0.0055801	0.15359	-0.17965	-0.037427	-0.053559	0.07835	0.17635	0.70073	0.089003	-0.0685	0.27656	0.10323	0.069386	0.0033239	0.075559	-0.44506	-0.028825	-0.26921	-0.053748	0.072776		0.037372	0.046823
-0.11027	0.25764	0.12519	0.0093	-0.144	-0.028653	0.62374	0.073161	0.062564	-0.16374	-0.23829	0.037718	0.1191	0.12953	-0.033363	0.68664	0.39243	0.064417	-0.45298	-0.035525	-0.28179	0.21765	0.13756		0.062958	0.054842
-0.13752	0.75989	-0.05414	-0.15326	0.09611	0.14255	0.22659	-0.014552	-0.30248	-0.01049	0.45947	0.056289	0.21681	-0.25864	-0.17773	0.37589	-0.16191	0.1646	-0.10316	-0.30525	0.0011744	-0.063357	0.29		0.045517	0.05434
0.018102	0.048579	-0.047132	0.084142	-0.083615	-0.20075	0.28902	0.050875	-0.024366	0.063612	-0.24869	0.023576	-0.10955	-0.00096069	0.074987	-0.0014246	-0.058557	0.15244	-0.19492	0.33201	0.27495	-0.092389	0.015368		0.015883	0.030913
0.13601	0.13111	-0.083384	-0.064718	0.10466	-0.0013985	0.29257	0.045102	-0.30064	-0.0997	-0.075246	0.027895	-0.12984	0.06585	0.14795	-0.15352	0.15184	0.16212	-0.28482	0.065915	-0.20399	0.028393	-0.24162		-0.012151	0.033
0.017734	-0.44281	0.066873	-0.043864	-0.3858	0.056425	0.24309	-0.047006	-0.036834	-0.18149	-0.05084	0.2216	0.38417	-0.090286	-0.024719	0.34173	-0.068545	0.32249	-0.39615	0.11942	-0.14145	-0.020769	0.043441		-0.0049387	0.046133
0.12688	-0.090859	0.066697	0.14164	-0.20294	0.079513	-0.70099	0.18199	-0.225	-0.19911	0.2316	0.01995	-0.28992	0.022025	-0.1263	0.71049	0.17138	-0.20767	-0.13809	-0.088445	-0.28981	0.0074862	-0.073121		-0.037939	0.054919
0.074347	0.56824	0.039205	0.12454	0.021701	0.47004	1.7151	-0.22178	-0.60002	-0.085054	0.081811	0.10079	0.40703	-0.093397	0.00065103	-0.46204	-0.025773	0.082973	0.19729	-0.0028981	0.94	0.2181	-0.015784		0.1537	0.097033
0.16875	-0.033955	-0.1657	-0.103	0.097531	-0.30997	0.27724	0.081249	0.068308	0.20965	0.56344	-0.057029	0.82855	0.035674	0.17255	-0.013221	-0.037284	-0.046879	0.51729	-0.2498	0.92171	-0.11939	0.32671		0.13619	0.066257
-0.087831	-0.70171	-0.2382	-0.045398	-0.29453	0.21657	-0.43817	-0.17607	0.22667	0.13975	-0.069642	0.14998	0.090545	0.097204	-0.15866	0.041022	0.21741	0.055765	-0.12366	0.51369	0.22883	-0.019058	-0.14275		-0.022532	0.053518
0.21331	-0.064501	0.52935	0.036704	0.27868	-0.045115	1.1294	-0.031949	-0.048408	-0.12222	-0.3368	-0.10306	-0.32006	-0.016049	-0.037309	0.50615	0.040447	-0.019875	-0.042606	0.09851	0.11139	-0.027981	-0.091009		0.071174	0.064539
0.069419	-0.24642	0.20889	0.11294	0.27381	-0.090507	-0.091632	-0.25052	0.23244	0.11822	-0.41525	0.0020901	0.25269	0.018416	-0.06198	-0.22883	0.27082	0.10667	0.16794	-0.15979	0.64791	0.020929	-0.1394		0.035602	0.048415
0.18964	-0.085599	0.16757	0.034485	-0.25386	-0.072986	0.51416	0.45858	0.054948	0.019237	0.31935	-0.049211	0.52136	-0.10347	0.080705	0.21899	0.034157	0.12194	0.12835	0.11858	0.29936	-0.027981	0.096532		0.12108	0.041486
0.048525	-0.41305	-0.10317	-0.11169	0.43949	-0.11462	0.67799	0.21005	0.019673	0.1049	0.2139	0.036078	1.0479	0.081645	0.21748	0.14368	0.0096266	-0.36905	0.14791	-0.0087568	0.63646	0.084084	-0.044741		0.12845	0.067862
-0.19959	0.49626	-0.037155	0.13741	0.17162	0.26794	-0.17299	-0.070254	-0.27483	0.076393	0.97291	-0.072789	-0.0051	-0.058671	-0.1256	0.38792	-0.16735	-0.048743	0.096206	0.42312	0.066365	-0.021203	0.066476		0.082972	0.058218
-0.20127	-0.48028	0.13167	-0.04422	-0.16974	0.085489	-0.29319	-0.019753	-0.043812	0.051645	0.018271	-0.2687	0.16953	-0.0086485	-0.088236	0.45972	0.068675	0.19779	-0.22754	0.23866	0.70511	-0.089239	-0.16444		0.0011953	0.053026
-0.15784	0.72194	0.021337	-0.073624	-0.30482	-0.22353	-1.3103	0.092483	0.4142	0.1029	0.65695	0.086428	1.051	-0.18393	0.10046	-0.16157	-0.10632	0.178	-0.31836	-0.36124	-0.19065	0.054821	-0.029354		0.0025644	0.094629
0.021156	0.34702	0.13937	0.0094095	-0.19493	0.30885	-0.87664	-0.034264	-0.17997	-0.019695	-0.078396	0.20523	0.23706	0.0018895	-0.010168	0.19441	0.15489	0.11595	-0.17304	0.080125	0.037005	0.026133	-0.11451		0.0085602	0.050801
-0.0097566	0.41582	-0.2783	-0.028299	0.0022208	-0.013216	0.88656	0.028017	-0.10828	0.11568	0.15672	0.014574	0.0089094	-0.043349	0.11885	0.39521	-0.13912	-0.25589	0.30907	-0.007106	0.097651	0.0074862	-0.12205		0.067452	0.051855
-0.0917	-0.37534	-0.020513	0.11552	0.6252	0.26961	0.23482	0.34566	0.1677	-0.049341	0.05611	-0.11334	-0.20156	-0.030901	-0.20733	0.43865	0.1019	0.13595	0.36777	0.42675	-0.34128	0.080478	0.056579		0.086582	0.053063
0.014517	-0.25431	-0.050994	-0.088261	0.040863	-0.15974	0.080424	-0.022484	-0.36116	-0.042464	0.10993	0.016578	0.10559	0.21574	0.055523	1.0476	-0.076585	0.1782	-0.05099	0.32897	0.16553	0.02659	0.15034		0.062148	0.054855
0.055245	-0.21798	0.16687	-0.089433	0.60974	-0.13381	0.4163	-0.047266	-0.35839	0.17126	0.29383	0.13106	0.33325	0.076362	0.041161	0.27522	0.11819	-0.50592	0.074776	0.2083	0.17926	0.11934	0.1525		0.089994	0.050872
0.16631	0.60093	0.076328	0.089042	0.059456	-0.079714	0.027384	0.056466	0.1209	0.21474	-0.016383	-0.0017734	0.14457	0.043571	0.15287	-0.051128	0.038711	0.34908	-0.04773	-0.14334	0.23265	0.080821	-0.079834		0.088432	0.033252
-0.19861	-0.1597	-0.054493	-0.006046	-0.38608	-0.21244	-0.41813	-0.15786	0.21817	-0.067536	0.39386	0.034675	0.19184	0.082612	-0.25541	0.022433	0.12556	-0.096561	-0.4963	-0.11576	-0.16089	0.12398	-0.14374		-0.075497	0.044353
-0.044294	0.39736	-0.013338	0.0061212	0.069782	0.011648	-0.21303	-0.054652	0.18533	-0.047013	0.70243	0.084551	-0.58459	0.22149	0.049027	-0.16081	0.16682	0.11595	-0.37333	-0.073978	0.024796	-0.014196	0.073496		0.023025	0.051648
-0.10636	0.25081	0.12746	0.0015723	0.34016	-0.0015351	0.30202	0.15734	-0.42741	-0.048231	-0.17789	0.07205	0.57075	0.048593	-0.1728	0.2737	0.071509	0.032882	0.72271	-0.49444	0.36382	0.084309	0.21621		0.095966	0.058375
-0.047797	0.59614	0.14007	0.070301	0.2071	0.11951	-0.66799	0.11027	-0.18091	-0.061551	-0.46517	-0.11122	0.64714	-0.13268	-0.06837	-0.27304	0.067382	-0.066047	-0.11108	0.19717	0.18229	-0.077601	0.15826		0.010095	0.059655
0.24272	-0.20292	-0.077084	0.054735	0.50786	0.06288	1.6386	-0.20535	-0.0082827	-0.044225	0.47864	0.069374	-0.15687	0.14056	-0.092075	0.39445	0.18159	-0.2897	-0.22101	0.031088	0.052631	0.038001	-0.051867		0.1106	0.082389
0.088805	0.39318	-0.047838	0.038211	0.12528	0.0056714	0.83592	0.056753	0.58772	-0.099157	-0.27216	-0.14091	0.073886	0.059365	0.19222	0.17131	-0.11631	-0.2126	-0.009534	-0.28517	-0.1098	-0.010134	-0.24175		0.047085	0.055669
0.29831	0.076786	-0.12699	0.03295	0.28783	0.11561	-0.14234	0.052904	-0.10372	-0.0045061	-0.3301	0.068553	0.79994	-0.055795	-0.11559	-0.093542	0.055003	0.087299	0.174	0.27294	-0.44425	-0.054547	-0.0015311		0.036922	0.050791
-0.11044	0.15166	-0.11263	-0.047865	-0.23871	-0.17904	0.27019	-0.2074	-0.27181	0.17825	0.59043	0.051842	0.69495	-0.16522	-0.047913	-0.5366	-0.24225	0.19221	0.0072349	0.01102	0.16859	0.072123	-0.079834		0.006469	0.057061
0.15038	0.21838	-0.11859	-0.12024	-0.13056	0.2329	-0.44995	-0.27309	0.074392	-0.076415	0.2139	0.053482	0.0068437	0.062241	0.28159	0.54657	0.011136	0.50408	0.37196	-0.50143	-0.022879	-0.11782	-0.2482		0.029073	0.05605
0.031541	0.2893	-0.11246	0.051228	-0.41756	0.30284	-0.38513	0.019098	-0.41948	-0.14321	0.086287	-0.08763	0.10195	0.017475	-0.13417	0.53252	0.084313	-0.12068	-0.36121	-0.19436	0.59871	0.075499	-0.14652		-0.01442	0.056396
0.039483	-0.60101	0.046026	-0.072446	-0.28995	0.065132	0.96912	-0.0081292	0.19627	0.19765	0.12207	0.088875	0.63986	-0.10778	0.1108	-0.27552	-0.10697	0.051438	-0.4269	0.40056	-0.33821	-0.014538	-0.24287		0.019259	0.070699
-0.19136	-0.11619	0.24774	0.14339	0.25433	-0.25844	-0.4806	-0.22288	0.70233	0.1525	0.49114	-0.12431	0.19759	-0.0036018	0.31198	0.41353	-0.18536	-0.50922	-0.02444	-0.50143	0.099541	0.082163	-0.11703		0.015712	0.065865
0.013662	0.29744	-0.083566	0.10861	-0.22324	-0.089755	-1.2443	-0.042195	-0.34444	-0.17494	0.024605	0.14706	-0.0081984	0.35006	0.0048927	0.086716	0.019602	-0.23096	0.060802	0.075399	0.11938	-0.10924	0.28855		-0.041481	0.065184
0.102	0.082585	0.15373	-0.05044	-0.13311	-0.19119	0.71687	-0.15539	-0.27328	0.061284	-0.17381	-0.074084	0.75109	-0.1025	0.17391	0.48408	-0.19209	-0.039669	-0.14649	-0.17706	0.00077626	-0.076572	-0.2205		0.022615	0.058355
-0.0035252	-0.34425	-0.025943	-0.10383	0.26664	-0.18876	-0.5301	-0.17469	0.0218	-0.10116	-0.0051739	0.0020901	0.446	-0.12381	-0.19583	0.6372	-0.05726	-0.096153	-0.13251	-0.61455	0.09231	-0.088097	0.22989		-0.047379	0.05698
0.13796	-0.063479	-0.019464	-0.013061	0.020247	-0.003482	1.0905	0.078232	0.39838	0.034211	-0.29899	-0.021747	0.019327	-0.057234	-0.053927	-0.62345	-0.13912	0.034542	0.058474	0.47801	-0.018665	0.13132	-0.08318		0.047191	0.06427
0.1872	0.34571	0.14007	0.067506	-0.034682	-0.23925	-0.75286	-0.11132	-0.29911	-0.01095	-0.0018243	-0.0098283	0.28853	0.086194	-0.12147	-0.2567	0.085623	0.0023819	0.44602	0.15062	-0.016376	-0.12539	0.10697		-0.0031711	0.051337
0.24198	0.31304	-0.094248	-0.051016	-0.071582	0.025139	-0.23897	0.11916	-0.17241	-0.02825	0.38979	-0.14908	-0.29406	-0.24211	0.1511	-0.46655	0.0041918	0.062771	0.058939	-0.09042	0.69443	-0.011936	-0.011177		0.0060318	0.051319
0.0011178	0.35649	0.19051	0.077205	-0.15628	0.049081	-0.26374	-0.062193	0.0029933	-0.014145	-0.11789	-0.19558	0.0058109	-0.056999	-0.29219	-0.056397	-0.001016	-0.20787	-0.33979	-0.82157	-0.075098	0.0078287	0.022746		-0.084651	0.046388
0.14749	-0.077949	0.058288	-0.04622	0.71274	0.081151	1.1459	0.070847	0.27225	-0.1613	0.395	-0.0409	-0.11791	0.025136	-0.26839	0.40376	0.16422	0.055765	0.24666	0.57724	0.34587	-0.021774	-0.12821		0.16694	0.067319
0.092308	-0.2931	-0.018063	0.038457	0.41574	-0.10833	-0.029206	0.0032349	-0.30308	0.0060258	0.20514	0.0099086	0.37739	0.0071716	0.060839	0.20544	0.043705	0.15223	0.064995	-0.21524	-0.45301	0.13788	-0.060667		0.014773	0.042236
-0.0078831	0.73401	0.045331	-0.055345	-0.1978	0.19126	-0.67389	-0.03481	0.50475	0.039326	0.45721	0.1001	0.20747	-0.25024	0.1046	-0.18692	0.043064	-0.29733	-0.33094	0.010729	0.32454	0.074838	-0.16107		0.02787	0.063196
0.0014029	0.10738	-0.046084	0.0082313	-0.21469	-0.019364	1.4075	-0.061777	-0.057811	-0.086731	0.01774	-0.057138	-0.24834	0.17	-0.30714	0.10852	0.026559	-0.053477	-0.30206	0.1392	0.23875	-0.029922	-0.065292		0.029368	0.069052
0.068114	0.46937	0.0033035	-0.0095535	0.010524	0.0554	0.87128	0.2236	0.24672	0.11711	0.40132	-0.065667	-0.075281	-0.13076	-0.11124	0.090195	0.045015	0.22767	0.1521	0.43594	0.10681	-0.03104	0.0064412		0.1351	0.048295
0.038587	-0.39619	0.29035	-0.077704	-0.18435	-0.30294	0.11108	0.14818	0.46645	-0.19825	0.52877	0.022064	-0.17816	0.028484	-0.12246	-0.54916	0.17095	0.091217	0.086422	-0.072294	-0.22992	0.082393	-0.069054		-0.013719	0.052699
-0.053131	0.07625	-0.35886	0.10708	0.046007	-0.212	0.8112	0.087672	0.44795	0.12144	0.84623	-0.08074	-0.41098	-0.15926	-0.12689	0.031711	-0.1934	-0.22394	0.03006	0.092651	-0.041556	-0.10686	0.059818		0.034367	0.064386
-0.17095	0.022512	-0.13838	0.0074093	-0.057285	0.22316	-0.7505	-0.13992	-0.27998	0.03811	-0.53319	-0.15387	0.60403	0.14437	-0.037684	0.07038	0.0074503	-0.27547	0.016085	0.083459	-0.27684	0.039234	-0.076343		-0.071053	0.054732
-0.13919	-0.43096	-0.025943	-0.022434	0.061195	-0.0018425	-0.25074	0.50143	0.069245	0.191	0.17033	-0.13472	0.42886	-0.026116	0.18817	-0.54614	-0.024465	-0.26063	0.13207	0.2487	0.74515	0.11008	0.038043		0.044395	0.059682
-0.27933	0.30484	-0.22576	-0.0027575	-0.037556	0.00027505	-0.42285	0.10205	-0.40703	-0.028926	-0.02494	0.37744	0.47564	0.017239	0.0081142	0.12535	0.04827	0.10647	-0.18189	-0.08317	-0.0056931	0.060255	0.014468		-0.0025866	0.044938
0.012074	-0.061334	-0.055718	0.03062	-0.45562	-0.033879	0.28313	-0.020715	-0.18606	-0.044333	0.2644	-0.05435	-0.25198	-0.13244	-0.25581	0.018159	0.15053	0.022992	-0.039811	0.62795	0.50874	-0.014105	0.30854		0.026999	0.050883
-0.0040953	0.20784	0.16528	0.069616	-0.16604	-0.1973	1.0457	-0.12226	0.08137	-0.0935	0.26739	-0.020927	-0.023281	-0.041675	-0.22877	-0.71458	0.0061414	0.001552	-0.13297	-0.18403	0.0072787	0.043981	0.13919		0.0046048	0.06248
0.10632	0.67395	-0.067979	-0.036493	0.14188	-0.072679	-0.17533	-0.02511	-0.1572	-0.10547	0.259	0.12415	0.41484	0.014363	0.16833	-0.013221	-0.11219	-0.16685	-0.30393	-0.1258	-0.093776	-0.062215	-0.12135		0.011445	0.044906
0.012114	-0.029473	0.1152	-0.06754	0.22144	-0.03224	0.52477	-0.12746	-0.16572	0.032235	0.44252	0.020314	0.021931	-0.014872	0.1344	0.74012	0.24737	-0.079243	0.2094	-0.2743	0.24751	0.10036	0.14639		0.10544	0.048197
-0.060747	0.85319	-0.031902	0.060244	-0.1191	-0.11298	-0.38985	0.16392	-0.054152	0.14175	-0.30459	0.035258	0.59155	0.20209	0.1162	-0.43769	-0.030327	0.36042	-0.27784	0.24536	-0.14603	0.034943	-0.031026		0.03516	0.061571
0.054348	-0.20083	-0.30668	0.065615	0.092666	-0.15943	0.048599	0.027601	-0.01224	-0.074952	0.3348	0.072178	0.19184	-0.0093546	-0.10448	0.036483	0.39503	0.037426	-0.4581	-0.052517	0.041583	0.11674	0.060718		0.0085671	0.038201
0.04995	0.0066782	-0.32208	-0.030874	-0.021802	0.065577	0.02383	0.12257	0.88073	0.18158	0.019598	0.27031	0.90492	0.19586	0.18709	-0.46078	0.034372	-0.042145	0.42226	0.22504	0.24483	-0.034098	0.05712		0.12959	0.06325
0.023966	-0.31706	0.17632	-0.09248	0.17105	-0.21394	-0.28849	-0.027711	-0.30308	0.070625	0.28191	-0.050012	-0.37412	-0.17171	-0.0095772	-0.33954	-0.10133	-0.15159	-0.099899	0.24566	-0.29513	-0.12788	0.0098066		-0.08627	0.039746
-0.1762	-0.33924	0.10049	0.0093	0.094941	0.14556	0.35033	-0.043027	0.31541	-0.042464	0.20812	-0.025246	0.062973	-0.028993	-0.055778	0.88797	0.027213	0.1139	-0.40174	-0.072845	-0.20972	0.085907	-0.10094		0.039388	0.053698
-0.16114	0.15538	0.11048	0.013384	0.23862	0.48308	-0.74696	-0.049607	-0.31614	0.23583	0.29252	0.23292	0.23967	-0.028025	0.044302	0.61811	0.14446	0.068553	0.16514	-0.30553	-0.050714	0.078219	-0.07717		0.060234	0.058442
-0.046575	0.20701	-0.19389	-0.088261	-0.53632	-0.10191	0.21949	0.10998	-0.1113	-0.083725	0.25657	0.052789	0.47358	-0.11304	-0.15795	-0.51125	-0.12044	0.085245	-0.1693	0.096859	0.18802	-0.022002	-0.21295		-0.033886	0.048182
-0.29408	-0.09695	0.20014	0.08611	0.13816	-0.0054286	-0.45585	0.036209	-0.019219	-0.026816	-0.77389	0.031868	-0.0020031	-0.045284	-0.0036711	-0.78085	0.10994	0.18604	-0.14089	0.25038	0.64294	-0.042452	0.095811		-0.039556	0.064453
0.035777	-0.4455	-0.11701	-0.014596	0.09611	0.1953	0.13462	0.20579	0.63241	-0.12434	-0.63083	0.044716	-0.75455	0.18532	0.17058	0.49889	-0.017521	-0.028132	-0.1367	-0.23364	-0.0068543	-0.058839	0.12245		-0.01072	0.064556
0.068237	0.21281	0.034647	0.023934	0.1542	0.19621	-1.0134	0.05566	0.25098	-0.070298	0.31712	0.054303	0.071281	-0.0079164	0.046664	-0.67668	0.091698	-0.084807	-0.12319	-0.1885	0.57737	0.026476	-0.091009		-0.0032265	0.065775
-0.019002	-0.41514	-0.14678	-0.19823	0.38683	-0.33799	-0.15294	-0.36712	0.34855	0.1545	-0.26805	-0.1117	0.2298	0.0042952	-0.062786	0.23705	-0.10568	0.47809	0.35008	-0.26206	-0.34661	-0.011823	-0.16374		-0.033933	0.055343
0.088031	0.16881	0.40237	-0.038245	0.14703	-0.049316	-0.71868	0.14311	-0.56598	-0.081181	-0.28931	0.18362	0.36023	-0.20859	-0.12169	0.26717	-0.13108	-0.1314	0.1847	0.68285	-0.21813	-0.097481	-0.046684		-0.0030368	0.06378
0.21136	0.11425	-0.25413	0.086363	0.22087	0.12624	-0.11406	0.34637	-0.31009	-0.036238	-0.32601	-0.1547	-0.57889	0.040695	-0.037497	0.87014	0.11471	0.44476	0.21917	-0.21663	-0.33669	0.048158	-0.055916		0.018358	0.063921
0.09243	-0.38406	-0.0044095	-0.08157	0.12727	-0.04918	0.88656	-0.31444	-0.60033	0.0009358	0.31302	0.049637	0.52917	-0.16094	0.12221	0.16929	0.001588	-0.062347	0.24246	-0.3345	-0.29055	0.017665	0.093471		0.015799	0.065015
-0.10657	0.53344	-0.027168	-0.078667	-0.51171	-0.11749	0.52238	0.10247	-0.25202	0.14251	-0.18591	0.11727	-0.018078	-0.039034	0.11649	0.010372	0.19396	0.26581	0.03891	-0.22164	-0.20896	0.079356	-0.21196		0.0062505	0.049949
-0.030731	-0.5744	0.2173	-0.038136	0.12184	-0.23446	0.16528	0.063176	-0.23683	0.0033725	0.30819	-0.065795	0.45848	0.1779	-0.011537	0.18158	-0.018389	-0.1955	0.25551	0.34094	-0.52813	0.0028531	0.10373		0.020271	0.052813
-0.1196	0.51337	0.15531	-0.010732	0.24433	0.41535	-0.80472	0.24261	-0.48817	0.020918	0.73744	-0.056792	0.29531	-0.075198	0.33677	0.39372	0.19918	-0.31938	0.04776	-0.18681	-0.038504	0.06126	-0.22512		0.058187	0.070916
-0.070033	-0.17392	0.23689	-0.0099103	0.049449	-0.062364	-0.41695	-0.16387	-0.36417	0.012253	-0.056975	0.09893	0.35769	-0.026351	-0.004745	-0.52706	0.15531	-0.32206	0.56015	-0.20965	0.04427	-0.10969	0.12191		-0.0383	0.051294
0.28528	-0.09617	0.032197	0.035991	-0.011795	-0.16752	0.45641	0.032256	-0.29548	0.010466	0.10993	-0.10049	0.037514	-0.096745	-0.040933	0.5147	0.2046	-0.0040121	0.40178	-0.20801	0.60445	-0.056693	0.00098834		0.071683	0.048991
-0.10241	0.2455	0.030443	-0.14775	0.00051758	-0.011269	-0.82712	0.23317	0.68014	0.15507	-0.0085566	0.063414	0.20487	0.059863	-0.014678	-0.13748	0.13707	-0.13654	0.00024781	0.056724	-0.33745	0.0019401	-0.15197		-0.00027192	0.055617
0.041927	-0.27356	0.0029508	0.10053	-0.030956	0.10018	-0.17061	0.11903	-0.14108	0.20443	0.0082226	0.01995	0.80878	0.023463	-0.002302	-0.22582	-0.26266	0.011442	0.080366	-0.15059	0.051503	0.019925	-0.011177		0.014085	0.044582
-0.00022625	-0.017049	0.076853	0.024044	0.051437	0.017045	-0.2543	-0.082997	0.64975	-0.098589	-0.19765	-0.058086	0.13626	0.26028	-0.20958	-0.22509	-0.10807	0.25611	-0.49444	-0.04611	-0.27262	0.077302	-0.050751		-0.024629	0.047242
-0.30536	-0.02918	-0.10668	-0.034162	0.012547	0.14363	-0.88248	0.067414	0.43547	0.016801	0.25973	-0.044527	-0.24731	-0.053416	0.3297	0.20594	0.016784	-0.18519	-0.010466	0.27741	0.072869	-0.0082163	0.15376		0.0036986	0.054909
0.22566	-0.39009	0.17125	0.01796	-0.22324	-0.033879	-1.2219	0.20225	-0.13044	-0.070974	0.21651	0.035149	-0.26289	-0.10467	-0.082544	-0.48414	0.056952	0.17223	0.36777	-0.17513	-0.12506	0.16634	-0.094645		-0.076849	0.067776
-0.052969	-0.20871	-0.081459	-0.10418	-0.2407	-0.19176	-0.0079918	0.097268	-0.10308	0.034454	-0.059031	-0.061822	-0.36684	0.14534	0.094772	-0.11236	-0.22423	-0.17159	-0.21403	-0.20687	-0.26729	-0.014105	-0.091711		-0.10473	0.026695
-0.15812	-0.33105	0.1012	-0.0045115	-0.030956	0.18631	2.183	-0.074909	0.35433	0.07428	0.2005	0.098809	1.0422	-0.015578	0.040973	0.18486	0.056952	-0.11882	0.22058	-0.03135	-0.33251	-0.091821	-0.053396		0.15222	0.10808
-0.11092	0.87824	-0.00072471	-0.062854	0.27009	0.078454	0.25719	0.093289	0.15098	-0.034804	-0.18535	0.057109	0.070788	-0.1777	0.016973	-0.0559	-0.25723	-0.21571	0.42786	0.033321	-0.040794	-0.14347	0.077814		0.048985	0.050942
0.13405	-0.076098	-0.01474	-0.0033605	-0.43816	0.070804	0.1299	-0.10804	-0.20159	-0.11657	-0.7508	0.23994	0.096742	0.24089	-0.013013	-0.061897	0.13555	0.01268	-0.071952	-0.29605	0.045399	-0.013534	0.099591		-0.04175	0.046196
-0.063231	0.57086	-0.11123	-0.0045115	-0.017792	-0.25079	-0.95208	0.067414	0.045545	-0.062879	0.47605	0.0018532	-0.49936	-0.19734	0.033698	-0.23762	-0.18494	-0.31011	0.34029	-0.17176	0.028246	0.21505	-0.019275		-0.056692	0.065097
0.073206	-0.40856	-0.25676	-0.076915	-0.35289	-0.036749	-0.33091	-0.13459	0.16469	-6.5952e-05	0.63459	0.12182	0.046853	-0.10156	0.11187	0.37387	-0.10198	0.10854	-0.37939	-0.33619	-0.089994	0.004542	0.0064412		-0.041745	0.051735
0.16386	-0.32501	-0.21578	0.023824	0.10527	0.20773	-0.040981	0.38262	0.51998	-0.2394	-0.1043	0.083627	0.70588	-0.073525	-0.044102	-0.2183	0.2274	-0.093051	0.078969	0.16706	-0.067865	-0.10606	0.1444		0.05575	0.05147
0.093773	-0.31049	-0.0026553	-0.068472	-0.34602	0.024969	0.079255	-0.039465	-0.31187	0.075391	-0.74016	0.061428	0.24178	-0.103	-0.20625	-0.263	0.18462	0.19016	-0.23965	-0.04695	-0.14679	-0.039074	-0.20609		-0.092111	0.046065
0.40159	0.13846	-0.15116	-0.10629	0.11754	-0.068785	0.068647	-0.076834	0.36189	-0.36658	0.22975	-0.10516	0.046359	-0.055325	0.28159	-0.66135	-0.10372	0.033508	-0.28669	0.068991	0.57011	0.074152	0.24159		0.02836	0.055597
-0.038184	0.18621	0.18578	0.030484	-0.65507	0.063324	0.25842	0.22537	0.018481	0.051186	0.37024	0.29508	-0.0014641	-0.20069	0.25161	0.62918	-0.20208	0.037004	0.57272	0.27741	-0.4694	-0.14178	-0.10906		0.071077	0.061794
-0.015458	-0.020995	-0.2107	-0.13487	0.24862	-0.32825	-0.24369	-0.031247	0.2452	-0.14299	0.3242	-0.040099	0.40909	0.17385	-0.032102	-0.3132	0.15684	0.0034158	0.25644	-0.35541	0.34628	0.07155	0.018066		0.016719	0.046895
0.079519	-0.010228	0.19629	0.054626	-0.036102	0.25059	-0.77878	0.51306	-0.67355	-0.076171	-0.2256	-0.025137	-0.60695	0.052906	0.1094	-0.41738	0.27321	0.01351	-0.20936	-0.044426	-0.66427	-0.10211	0.10985		-0.096396	0.069168
0.10803	-0.77845	0.047428	-0.081462	-0.52745	0.10663	-0.30852	-0.050543	0.10754	0.3153	-0.39961	-0.05014	0.36442	-0.0057721	-0.054302	0.18685	-0.1947	-0.3029	0.26669	-0.24365	0.074361	0.016981	-0.08543		-0.064726	0.056838
-0.081886	-0.2132	-0.0063308	-0.16134	0.12443	-0.22353	0.042712	-0.15799	-0.079384	0.016694	0.1554	0.025909	0.51152	-0.16955	0.092195	0.21498	0.25281	-0.43522	-0.2047	-0.33896	-0.066339	0.069864	-0.087662		-0.031286	0.043365
0.19823	0.47701	-0.1431	0.0072996	-0.4313	-0.054713	-0.93432	0.0036509	0.15405	-0.0089464	0.041385	-0.047807	-0.13609	0.030392	0.27098	-0.26674	0.069543	-0.37936	0.039841	0.5583	-0.039267	0.21244	-0.064176		-0.019248	0.06358
0.10795	-0.21666	-0.0016065	0.0034356	-0.12453	0.14813	0.075702	-0.065886	0.41603	-0.2687	0.6875	-0.044527	-0.10645	-0.29001	-0.20939	-0.22559	0.2591	-0.11325	-0.10735	-0.20742	-0.33632	0.012462	0.043621		-0.024511	0.049744
-0.12115	0.38554	-0.030676	0.034594	-0.58582	-0.30684	0.30551	-0.036994	0.95033	-0.15506	-0.20399	-0.13133	-0.3897	0.11731	0.057591	-0.47987	-0.074846	0.1848	0.15722	-0.079252	0.26048	-0.044027	0.081234		-0.0045629	0.066377
-0.091905	0.38157	0.08771	0.013164	-0.12368	-0.091873	0.53421	-0.093815	0.0063123	-0.060442	-0.56225	0.015285	-0.23533	-0.094836	-0.3273	-0.18367	0.023087	-0.16541	0.07105	-0.71876	0.2212	-0.027434	-0.18064		-0.069729	0.054901
-0.0094714	-0.039459	-0.081116	-0.10676	0.58369	0.03098	-0.094016	-0.419	0.44641	-0.1301	-0.12611	-0.061476	-0.32006	-0.13936	0.08433	0.22728	-0.12348	0.057003	-0.47534	0.70931	-0.36224	0.064773	-0.11255		-0.017251	0.060482
0.18819	0.44062	-0.26096	0.10053	0.4804	-0.3606	0.3951	0.068117	0.07652	-0.14052	-0.27924	0.2265	-0.18908	-0.17219	-0.030222	0.2845	0.24587	0.4381	0.39805	0.066465	-0.33556	0.1059	-0.031874		0.074549	0.055234
0.011137	-0.10855	-0.044859	-0.090834	0.11839	-0.19103	-0.82	0.12902	0.10299	0.11034	-0.089042	0.01399	-0.15841	0.1511	0.096142	0.09901	-0.097429	0.12399	-0.095708	-0.25592	-0.4534	-0.1846	-0.072005		-0.07416	0.046145
-0.15336	0.37656	0.32395	0.017029	-0.5346	0.020324	0.76163	0.113	0.11116	-0.30355	0.28676	0.064471	0.41848	-0.11377	-0.050195	0.12814	-0.10697	0.015156	0.43624	-0.0045812	-0.21506	-0.047085	0.10625		0.071738	0.057807
0.16252	0.078637	0.051986	-0.0062926	0.19511	-0.089004	0.46701	-0.063701	0.070734	0.075715	0.36369	0.028369	-0.29253	-0.12716	0.16084	-0.46758	-0.04141	0.15018	-0.16371	0.074818	0.33711	0.089288	0.13396		0.051677	0.042833
0.0427	-0.38694	0.067745	-0.044823	0.46294	-0.092624	0.30085	-0.13186	0.19264	0.03689	-0.22709	-0.073266	0.084797	0.098876	-0.0079128	0.085954	0.086048	-0.016786	-0.15999	0.021895	-0.25508	-0.035787	-0.23029		-0.0078745	0.038768
-0.036067	0.24101	-0.084259	0.044075	-0.096208	-0.16811	-1.5661	-0.06807	0.18775	0.118	0.17274	-0.12759	0.098314	0.0086099	0.39203	0.17582	0.0098403	0.18294	0.20194	-0.37435	-0.58724	-0.01285	0.070616		-0.05292	0.081403
0.0359	0.18012	-0.062549	0.046405	0.37909	-0.004814	-0.35449	0.17063	-0.49667	-0.09526	-0.62038	0.27405	0.84309	0.13025	0.048436	-0.093277	-0.081579	0.10482	-0.26945	0.1679	-0.18341	0.023874	0.30151		0.019313	0.063305
-0.091783	0.48911	-0.095298	-0.069048	-0.18406	0.35991	-0.54778	0.072771	0.18898	0.27221	0.16064	-0.022567	-0.54148	-0.2208	0.34611	0.68515	-0.00014798	-0.086249	-0.096644	0.10521	0.12625	-0.05804	-0.19309		0.026059	0.060733
0.077237	0.0090656	0.06407	0.065505	0.11098	0.08805	-0.49356	0.1635	0.038822	0.13387	0.22249	0.2313	-0.27175	-0.039295	-0.036234	-0.28606	0.05782	0.21942	-0.3724	0.6756	0.29365	0.059912	-0.077584		0.040626	0.050497
0.23892	-0.36876	-0.092666	-0.020816	-0.42501	0.15096	1.0198	-0.27104	0.38686	-0.12036	-0.45455	0.0052429	-0.31175	-0.18848	-0.036423	-0.018224	-0.24052	0.093489	0.083627	0.087925	0.10641	-0.094536	0.28387		-0.0080883	0.06601
0.33089	0.12531	0.035696	0.1728	-0.092204	-0.11732	0.91488	0.00076441	0.39198	-0.11037	0.073985	0.23794	0.26773	-0.10872	-0.070436	-0.17035	0.032421	0.27467	-0.11294	0.34039	-0.44461	-0.13194	-0.1285		0.074438	0.057454
-0.0064577	0.56691	-0.23014	0.067863	-0.2802	-0.17411	-0.097576	-0.050153	0.63364	-0.06453	0.15875	0.019494	-0.65788	-0.13459	-0.068181	-0.10633	-0.012527	-0.28207	-0.405	0.011861	-0.12583	-0.082119	0.072776		-0.054191	0.056271
-0.059363	0.16064	-0.010888	0.10754	-0.26362	-0.25544	-0.56782	-0.089004	-0.53498	-0.090711	0.074184	0.04694	0.067644	0.45016	-0.0968	0.42636	0.019175	0.034542	-0.028166	0.36295	-0.58684	0.0598	0.1372		-0.027674	0.05779
0.010852	-0.10694	-0.14381	-0.1631	0.04402	0.15261	-0.47588	-0.045212	-0.44136	-0.11026	0.079191	-0.18775	0.74381	-0.13387	0.004302	-0.27201	0.050877	0.079259	-0.34491	0.19355	0.096125	0.043296	-0.01564		-0.040993	0.051542
0.070477	0.30354	0.16844	0.023113	0.31355	0.15229	0.13818	0.07441	-0.20916	0.15406	-0.065563	0.082219	0.36805	-0.15639	-0.0016041	-0.15454	0.041757	-0.16706	0.35146	0.15172	-0.046135	0.16759	-0.17071		0.069117	0.03612
0.17825	0.12794	-0.084791	0.11867	0.068895	0.15861	-0.35802	0.061277	-0.1347	-0.1542	-0.040957	-0.21381	0.17159	0.082612	-0.053523	-0.3516	0.072589	-0.34329	0.01562	0.23225	0.051105	0.062744	0.13162		-0.0087443	0.036733
0.00042541	-0.27936	0.011184	-0.019994	0.16505	0.19875	-0.50888	-0.066432	-0.041089	-0.039784	0.15633	-0.046987	1.2386	-0.010322	-0.14233	-0.16936	-0.05487	0.28023	-0.27597	-0.0087568	-0.024006	-0.12628	0.035884		0.011828	0.06585
0.11911	0.70533	0.25544	-0.10958	0.15562	0.018685	0.13462	-0.017439	0.20175	-0.16985	-0.20806	-0.054113	0.60506	-0.054384	-0.033283	0.33646	0.033289	-0.35628	0.18518	0.022737	-0.4267	0.046127	0.076555		0.063751	0.054274
-0.0014888	0.097346	-0.017014	0.031909	0.17709	-0.2403	0.87832	0.0059653	-0.3353	0.0071357	0.12409	0.17427	0.39666	0.0018895	-0.081444	0.16578	0.071279	0.12399	0.34587	-0.53094	-0.024006	-0.076347	-0.039557		0.054574	0.055924
0.055978	0.092864	0.085435	0.038814	-0.37293	-0.065643	-0.018599	0.063176	0.40964	-0.0038293	0.15466	0.11902	0.28022	0.24903	0.11217	-0.13446	0.029377	0.10358	0.0095637	0.18993	0.15104	0.11291	0.43883		0.091338	0.035269
-0.10412	0.10529	0.04831	-0.12656	-0.32913	-0.02295	-0.13173	-0.014162	-0.050833	-0.075739	-0.83386	-0.14884	0.89456	-0.17265	-0.087564	-0.49193	0.13142	0.088741	-0.074746	0.19549	-0.13611	0.01552	0.22071		-0.047864	0.063742
-0.028369	0.20151	0.12693	0.10193	-0.18205	0.015986	-0.56192	0.39096	0.6987	0.12743	0.019764	-0.062879	-0.67867	-0.052212	0.20992	0.73057	0.2235	-0.11325	-0.14369	-0.12188	0.2353	0.021614	-0.24204		0.039876	0.06736
-0.31139	-0.53036	0.19313	-0.049975	0.13042	-0.0072389	0.29613	-0.00129	-0.4508	-0.013927	0.16491	0.31797	-0.40892	0.16354	-0.14203	-0.10835	-0.11631	-0.085433	-0.26759	-0.036625	0.1659	-0.0034691	-0.31921		-0.061779	0.049018
0.13768	0.44141	0.060385	0.098421	-0.13627	0.021246	0.86184	-0.046174	-0.20159	-0.07796	0.13958	0.12357	0.17941	-0.0088839	-0.10928	-0.25044	-0.2277	0.20068	-0.26479	-0.14085	0.35925	0.035742	-0.072563		0.048814	0.05339
0.12631	-0.31287	-0.05414	-0.051481	-0.13712	-0.1365	0.33855	-0.022354	-0.77266	0.041656	0.048084	0.077668	0.41637	-0.065392	-0.17144	0.32042	-0.10025	-0.16066	-0.087789	-0.5616	-0.32982	-0.034441	0.23025		-0.060835	0.05668
0.022703	-0.11751	-0.092848	0.012917	-0.26217	-0.027287	-0.978	-0.033718	-0.24167	0.088602	0.2709	-0.099676	-0.5238	-0.045022	-0.23466	0.051791	0.16725	0.24086	0.30116	0.33704	-0.52277	0.051102	0.060718		-0.068439	0.062808
-0.054434	0.7235	-0.19897	-0.060032	0.79779	0.031424	-0.37452	0.30804	-0.045642	-0.06832	-0.28614	0.060735	0.83164	-0.14561	0.045295	-0.31217	-0.096561	-0.45171	-0.56664	0.12554	-0.59676	-0.058609	0.12676		-0.011539	0.080385
0.30402	0.072305	0.087003	-0.14074	0.57142	0.0023585	-1.3245	0.014859	-0.10704	-0.02771	0.51628	-0.033538	0.66744	-0.23421	0.24167	-0.33175	-0.067677	-0.11738	0.13672	-0.2601	-0.67266	0.049755	0.17121		-0.020968	0.085899
-0.32275	-0.24038	-0.19599	0.0244	0.3067	-0.07688	-0.20365	0.048405	-0.10066	-0.1311	0.23888	0.30652	-0.18597	0.1973	0.018047	-0.11087	0.066727	-0.048743	0.10086	0.35346	-0.45185	-0.16323	0.065217		-0.021981	0.043899
0.070966	0.2455	0.11713	0.063971	-0.41527	-0.072097	-0.00088472	0.026223	-0.069683	-0.2018	0.17424	-0.053166	-0.27952	-0.22655	0.21916	0.5589	-0.034893	-0.12645	-0.20936	-0.15421	0.10641	-0.038161	0.15556		-0.0062602	0.043352
-0.29436	0.20493	0.059689	0.096062	-0.00033403	-0.1251	-1.0263	0.056206	-0.39061	-0.10658	-0.46034	-0.090325	0.33375	0.2713	0.26283	0.69217	0.21698	0.18645	-0.2783	0.061741	-0.40803	0.07009	0.01274		-0.028493	0.072323
0.21767	-0.26143	-0.018063	-0.035806	0.11811	-0.19371	0.040326	-0.093529	-0.36264	0.023786	-0.13114	-0.21638	0.41431	-0.045519	-0.039269	0.28351	0.15988	-0.056361	-0.21868	-0.28269	-0.62881	0.10239	-0.085558		-0.056939	0.047174
-0.067427	-0.57967	0.10487	-0.11027	0.11069	0.03501	0.1299	0.17692	0.1358	0.10769	-0.5494	0.23829	0.53334	-0.0048046	-0.1503	0.23606	0.18571	-0.086249	0.073379	-0.065594	-0.20439	0.17323	-0.05732		0.01589	0.050642
-0.064047	0.15143	0.083503	-0.07609	0.17534	0.033063	-0.87544	0.12832	0.22427	0.066294	-0.0077949	-0.047206	-0.59914	-0.0091192	0.021886	-0.011465	-0.18428	0.12791	0.066393	0.27324	0.44388	-0.11398	-0.031729		-0.0097723	0.056396
-0.07207	-0.29519	-0.14556	0.12475	-0.76006	0.15591	-0.76935	0.13066	-0.29639	0.064399	0.011772	-0.032153	0.0042391	0.15946	-0.42545	0.23052	-0.089177	-0.68648	0.30303	0.072615	-0.27721	-0.0089009	0.19407		-0.10463	0.064909
-0.0052764	0.26162	-0.0066835	-0.041644	-0.1955	-0.053963	-0.26018	0.07714	0.44339	0.03865	-0.039465	0.0033658	0.79581	0.14916	0.026719	0.012393	0.12687	0.24685	0.090615	0.66387	-0.26195	0.077988	-0.041662		0.091657	0.053537
-0.094225	-0.24062	0.085085	-0.1645	-0.0029243	-0.051264	-0.83416	-0.037697	-0.31584	-0.033693	-0.28576	0.098112	-0.00043125	-0.21959	-0.2043	0.67209	0.30362	0.035562	0.08223	-0.056984	-0.39963	0.08794	-0.0034749		-0.068715	0.057913
0.09695	0.03172	-0.10422	0.14292	0.26834	0.037571	-0.3427	0.12697	0.012695	-0.13532	0.27445	-0.077241	0.081698	-0.13387	0.019041	0.24911	0.017225	0.83248	0.41156	0.07119	-0.39312	0.010773	-0.15127		0.058563	0.052636
-0.065798	0.29481	0.016085	-0.075844	0.20998	-0.058026	0.81824	-0.24079	-0.26755	-0.11381	0.0024531	0.47229	0.43353	0.088574	0.053645	-0.12717	-0.044882	-0.30681	-0.097107	0.2253	-0.11707	0.0030813	0.098871		0.052261	0.054658
0.10787	0.22418	0.25322	0.062107	-0.30567	0.052395	-0.32031	-0.082711	0.32514	0.12875	0.71768	-0.13239	1.1315	-0.031634	0.049538	-0.099572	0.056952	-0.23528	-0.36681	0.36071	-0.26348	-0.12302	0.11201		0.070486	0.071546
-0.1097	0.34727	-0.22857	-0.072226	-0.1483	-0.058606	0.56603	-0.00074386	0.34916	0.19721	0.11627	0.12405	-0.022797	0.11731	-0.10585	-0.83633	-0.0088412	-0.043383	0.058474	0.068991	-0.29857	-0.0899	-0.080391		-0.0069323	0.055583
-0.11308	0.32725	-0.19039	-0.11766	-0.19149	-0.15761	1.3545	0.092067	-0.30614	-0.018584	-0.40018	-0.069185	0.092611	-0.040001	0.042933	0.14619	-0.065074	-0.239	-0.3533	0.32897	-0.060235	0.18115	0.026705		0.011759	0.072985
-0.020631	-0.59731	-0.088466	0.029551	0.05832	0.13345	0.13934	0.064268	-0.3423	-0.084727	0.23011	0.10232	-0.11372	0.25046	0.17845	-0.27804	0.18636	0.10937	-0.0044103	0.2629	-0.23945	0.033254	-0.11703		-0.0046927	0.043799
0.13418	0.44432	-0.029795	-0.041754	-0.073605	0.091192	-0.8012	0.11053	0.18533	0.035673	0.011406	-0.24791	-0.55653	-0.14535	0.10567	-0.099307	-0.14801	-0.44306	-0.34817	0.027171	0.18839	-0.060642	-0.1524		-0.078864	0.056136
-0.15316	0.64097	0.042704	-0.045755	-0.23499	0.35364	-1.4105	-0.24914	0.34672	0.028687	0.55576	0.045774	0.85347	-0.13459	-0.066409	-0.16634	0.25476	0.12131	-0.53683	-0.53651	-0.10904	-0.14301	0.048121		-0.021494	0.094935
0.14085	0.46593	0.050231	-0.058853	0.025427	-0.033299	-1.4046	-0.15417	0.31845	-0.14521	0.091892	-0.12818	0.029206	-0.071145	0.18473	-0.12191	-0.10459	0.39892	0.054281	-0.22416	0.14416	-0.12799	0.054059		-0.026781	0.072919
0.11214	-0.12438	-0.11841	-0.030874	0.1745	-0.14055	-0.97208	0.036625	-0.32923	0.30852	0.31955	0.02323	-0.85953	-0.16405	-0.18244	-0.44773	0.025037	-0.12789	0.29929	0.19241	0.032825	-0.025288	-0.2005		-0.095601	0.067719
-0.095284	0.42611	0.33026	0.0048334	0.19139	0.05598	0.78407	-0.16868	-0.035005	0.05587	-0.062578	-0.010411	0.50317	-0.095804	-0.025202	0.4808	-0.0057964	-0.042974	-0.10968	-0.019924	0.083153	0.021386	0.2432		0.10908	0.050539
-0.12481	-0.27175	-0.0087808	-0.093406	-0.1812	-0.01021	-0.1836	-0.11873	-0.0094739	0.0094642	-0.037607	0.15302	0.18408	-0.027084	0.011067	-0.14374	0.01613	0.2118	-0.26526	0.17263	-0.14032	-0.060985	0.090593		-0.036007	0.028342
-0.11956	-0.17364	0.22536	-0.05255	0.010808	0.037879	1.3098	-0.084921	-0.49094	-0.12312	0.34691	-0.13787	0.095709	-0.11662	0.37905	-0.29236	-0.033585	-0.20478	-0.37659	0.15062	-0.058344	0.10602	-0.10443		0.012732	0.073037
-0.1962	-0.27147	-0.25378	0.0098758	0.64724	0.041157	-0.86368	-0.3756	0.064053	-0.057761	0.46225	0.03083	0.27555	-0.10634	-0.097202	0.043772	-0.17321	0.16522	-0.24198	-0.46964	-0.13804	0.033482	0.016627		-0.063254	0.063958
-0.15805	0.06519	-0.056071	-0.0075806	-0.030673	0.017489	1.0551	-0.19783	0.008142	-0.013711	-0.59726	0.1085	0.19184	0.026077	0.29714	-0.42165	-0.083315	0.12007	-0.051456	0.14421	0.053791	0.013922	0.080695		0.024546	0.06126
-0.063436	0.30484	-0.1354	-0.031586	-0.4167	-0.039582	0.48467	-0.16457	-0.2812	-0.058763	-0.25465	0.064927	0.95069	0.22508	0.044222	-0.13645	0.082365	-0.27878	0.33889	0.10324	0.22461	0.015406	-0.30245		0.029364	0.063065
-0.059281	-0.10777	0.13114	-0.041754	0.31756	0.1138	0.41986	0.078518	0.45947	-0.046444	0.14926	0.011785	0.57336	-0.014872	-0.11065	-0.36641	0.050877	0.095965	0.11344	0.63183	0.65591	-0.002579	-0.052695		0.13045	0.054573
0.050764	-0.34373	-0.025766	0.041253	-0.067292	0.032175	-0.24136	0.1724	-0.27483	0.076175	-0.47284	0.017034	-0.061234	-0.1571	-0.1204	-0.42742	0.21351	-0.031629	0.10413	0.094334	-0.41678	0.028621	-0.069199		-0.081704	0.040733
0.20381	0.22919	0.10032	0.041253	0.48413	-0.016972	-1.3374	-0.055744	-0.034408	0.064724	0.26905	-0.071865	-0.64278	-0.13602	0.0068523	0.15474	0.021778	-0.52798	0.33284	0.1757	0.20024	-0.0020084	-0.042076		-0.025332	0.078509
-0.098339	-0.31444	0.25795	0.0021477	0.14217	-0.21411	0.15584	0.02253	-0.19184	0.25015	-0.26994	0.0047691	0.07182	-0.15327	0.19211	0.30558	0.086916	0.33857	0.30069	-0.28572	-0.0095084	0.19765	0.084654		0.038103	0.042275
-0.15006	0.34571	0.075271	-0.1269	0.38853	-0.12152	-0.11523	0.11971	0.34583	-0.028034	0.39685	-0.076416	-0.34812	-0.11257	0.069591	0.7986	0.043931	0.35217	0.2243	0.072324	-0.15824	-0.055439	0.034624		0.085866	0.053689
-0.033542	-0.068984	-0.041536	-0.025612	-0.18978	-0.12633	1.0893	-0.074909	-0.26967	0.17914	0.25956	0.16097	-0.72909	-0.14967	-0.044102	-0.021505	0.081497	0.18521	0.42879	-0.0059731	-0.15061	0.067718	-0.022084		0.021686	0.066664
0.1477	-0.3445	0.291	-0.013307	-0.29425	0.017181	0.43752	0.21018	-0.72767	-0.13211	-0.1768	-0.059361	-0.42814	0.31797	-0.18402	-0.20223	-0.1617	0.11039	0.28485	0.012963	-0.47819	0.016867	-0.17296		-0.066462	0.059071
0.016064	0.3428	-0.12507	0.068656	0.2054	-0.17965	0.77224	-0.066718	-0.32953	-0.058763	-0.4732	0.045299	0.18408	0.067759	0.016678	0.63445	0.15988	-0.1683	-0.028166	0.13195	-0.5247	0.010088	-0.13184		0.024757	0.061975
0.072309	-0.061334	0.14059	0.035416	-0.53632	-0.05338	-0.0021046	-0.059306	0.25067	-0.10825	0.010279	-0.17244	0.00010782	0.28351	-0.080477	0.19842	0.066072	-0.048947	-0.44973	0.022155	0.28602	0.038001	-0.049349		-0.0094821	0.040932
0.036958	-0.32501	-0.14135	-0.053949	0.5113	0.071111	-1.3516	-0.20082	-0.12559	-0.12534	-0.13299	0.25744	0.643	-0.22775	-0.082248	0.32592	0.033075	0.28023	-0.068225	0.49864	-0.10675	-0.077028	-0.080391		-0.01919	0.080825
0.017328	-0.10562	-0.20754	-0.045151	-0.29567	0.026779	-1.1253	-0.021262	-0.043217	-0.18492	0.70928	-0.27058	0.42419	0.018416	-0.069658	0.76825	-0.1161	0.34474	-0.14136	0.25176	0.21204	-0.14244	-0.097451		-0.0040646	0.078135
-0.36772	0.14562	-0.13224	0.034812	-0.12225	0.014039	-0.27434	-0.066302	0.077755	-0.044333	-0.25354	0.17159	0.30986	0.087398	-0.016073	0.31867	-0.13043	0.15986	0.15629	-0.18431	0.52589	-0.0073034	0.061799		0.020206	0.04331
0.07797	-0.085599	-0.023149	0.017494	-0.13798	0.07637	-1.2349	0.25904	0.090817	0.0034808	0.15821	0.11319	0.36598	0.19971	-0.025202	-0.41486	0.22566	0.11698	0.38035	-0.15506	-0.21889	0.075156	0.36054		0.009796	0.069421
-0.064331	0.22206	0.2236	0.055311	0.18138	-0.099968	-1.3091	0.043204	-0.069045	0.17036	0.12894	0.06972	0.012053	0.28519	-0.17172	-0.49544	0.058046	0.25365	-0.25688	0.23671	0.46524	-0.0031267	-0.211		-0.011963	0.073373
-0.012567	-0.21953	0.12448	-0.024681	0.21715	0.096589	-0.20365	0.28463	-0.13074	-0.10371	-0.072062	-0.10352	-0.21925	-0.20189	-0.014195	-0.38321	-0.10763	0.038868	-0.34444	-0.093463	0.59376	-0.071369	-0.027392		-0.042514	0.044017
-0.24989	-0.2812	-0.070252	-0.044932	-0.097916	0.16114	-0.69393	-0.19125	-0.34502	0.18246	0.38959	0.0052429	-0.37462	0.0018895	-0.010758	1.0572	-0.090912	-0.16334	0.44324	0.28744	-0.21736	0.0081707	-0.19045		-0.021107	0.072392
-0.11153	0.10397	0.29629	0.0045045	-0.025243	-0.10311	0.17234	0.10889	0.32	-0.10049	-0.22913	0.080469	-0.17192	0.076859	0.10489	0.13215	-0.22597	-0.36824	0.057076	0.54185	-0.66159	0.062514	0.12137		0.0080848	0.051416
-0.026455	0.1145	0.065295	0.10063	-0.2725	0.22391	0.1535	0.16761	-0.18394	-0.23798	-0.11696	0.048689	-0.30394	-0.092456	-0.032477	0.33974	0.28038	0.074729	-0.075679	0.12052	-0.26616	0.079356	0.072596		0.010126	0.037529
0.32002	-0.013637	0.086835	-0.041754	-0.22956	0.096281	0.11341	0.06757	0.54764	-0.2727	0.11461	0.023686	0.15911	0.30051	0.32066	0.030485	-0.13759	-0.41378	-0.045401	0.35516	0.15826	0.14363	0.27667		0.085222	0.046031
0.17242	-0.22455	-0.15746	0.042679	0.43203	-0.055327	-0.50888	-0.059853	-0.36541	-0.1786	-0.31799	-0.051416	0.34466	-0.075198	0.15426	-0.22082	6.5674e-05	-0.14397	-0.0044103	-0.21608	0.12091	-0.080203	-0.022911		-0.061568	0.045052
0.060092	-0.1159	-0.23802	-0.061676	0.23946	0.12354	0.080424	-0.056446	-0.14202	0.11689	0.6085	-0.080974	-0.50403	0.19945	-0.024719	-0.058915	-0.0081867	-0.16664	-0.050525	-0.23336	-0.43739	0.092914	-0.11199		-0.033457	0.047464
-0.33428	0.13822	-0.28391	0.026044	-0.19063	0.17029	0.67561	-0.084505	-0.26295	-0.12556	-0.14511	0.09472	-0.23689	0.11085	-0.010275	-0.076477	-0.1224	-0.42739	0.14884	0.40672	-0.066339	0.0029672	-0.077729		-0.029138	0.050813
-0.14481	-0.0012631	-0.042585	0.071945	0.30585	-0.052459	-0.69746	0.19403	0.098094	0.013687	0.18764	0.10606	0.44808	-0.082625	0.16567	0.6593	-0.048569	-0.57352	-0.1204	0.096276	0.52513	-0.056806	-0.1717		0.038242	0.062936
0.012562	-0.27356	-0.028403	0.0045045	-0.20408	-0.23119	0.47878	-0.045628	-0.25994	0.14118	0.15765	-0.017428	0.40909	0.0090806	0.0047853	-0.14851	0.014835	0.31775	0.17865	-0.31474	-0.17996	0.02522	-0.088507		-0.001646	0.043949
0.09642	0.35361	0.15933	-0.087328	0.41514	-0.18535	-0.66093	-0.12226	0.19566	0.20443	0.022383	-0.0057463	0.30622	0.03136	-0.0096845	0.2564	-0.028377	-0.28558	-0.39382	-0.17289	-0.20439	-0.013078	0.040924		-0.0038068	0.052179
-0.093167	0.25106	0.41954	0.026264	0.17478	0.015235	-0.50888	-0.1632	-0.38061	-0.03391	-0.46851	0.16821	0.57542	-0.22294	-0.15068	-0.45402	0.064124	0.020516	0.39665	-0.57248	-0.046897	0.053248	0.065038		-0.037618	0.06341
0.17572	-0.046038	-0.035401	0.064108	0.4326	-0.026706	0.033271	0.045388	0.53791	-0.08638	0.17235	-0.025137	0.71889	-0.20594	-0.033873	0.098247	-0.0092685	-0.29835	0.18424	-0.14865	-0.32489	0.040261	-0.049905		0.052715	0.051026
0.12729	0.25578	-0.13469	-0.0082657	0.119	0.08385	0.14995	-0.31319	-0.22772	-0.18059	0.18335	-0.15949	0.16589	0.08235	0.094772	0.075152	0.052825	-0.18231	-0.0006838	-0.067829	0.085808	0.028735	0.14728		0.016403	0.031384
0.053005	-0.37031	0.040774	0.098169	-0.32544	0.026915	0.3515	0.093835	-0.055983	-0.019261	-0.4065	-0.16603	0.06248	0.010283	0.037617	-0.29385	-0.13802	0.21057	0.0090982	-0.46601	-0.07815	0.063313	0.027786		-0.053661	0.042259
0.019853	-0.34474	0.12099	-0.038136	0.99547	0.0080621	-0.93672	-0.095453	-0.3435	0.16682	0.11832	-0.02233	0.022425	0.23035	-0.18509	0.12386	-0.067677	0.20748	0.38408	0.29469	-0.047661	0.040489	0.017708		0.0291	0.070894
-0.095041	0.4646	0.059336	0.028154	0.062614	0.00054827	0.17472	-0.16265	-0.079088	0.038217	-0.125	-0.033665	-0.54041	0.023934	-0.03712	0.15421	-0.1908	-0.36081	0.37475	-0.30051	-0.70507	-0.14075	-0.011735		-0.060938	0.05374
-0.039733	0.27138	-0.18969	0.023934	-0.0060824	-0.1612	-0.16	0.1312	-0.18789	0.077719	-0.26881	0.045774	0.63677	-0.13411	-0.28195	0.21121	0.12319	0.25075	0.27414	-0.15089	0.17581	-0.017483	-0.07213		0.023996	0.045402
0.24927	0.19411	-0.11613	0.025469	0.049166	0.019435	-0.64206	0.0070575	0.26709	0.050969	-0.031639	-0.12385	0.1633	-0.16189	0.24541	0.16276	-0.047046	0.038868	-0.3696	0.28188	-0.29553	-0.076117	0.12965		0.00089446	0.046383
0.23828	-0.074001	0.44971	0.032375	-0.35174	-0.15718	0.01911	-0.13568	0.18686	0.21231	0.33521	0.040744	-0.19845	0.13025	0.082558	-0.34179	-0.15887	-0.050389	0.016085	0.43316	-0.1651	0.073015	-0.16359		0.01969	0.046046
0.042008	-0.14411	-0.15729	0.045008	-0.64992	-0.15656	0.89248	-0.078472	-0.21436	-0.26526	0.26066	-0.098852	0.18566	-0.10728	-0.096692	0.54608	0.048058	-0.032037	-0.24989	-0.026882	-0.4267	-0.099166	-0.017044		-0.034807	0.064073
0.02975	-0.28886	-0.14976	-0.0027575	0.18166	0.17808	-0.94736	0.30174	-0.39244	-0.063529	-0.4076	0.024634	-0.13555	0.19827	-0.038275	-0.027767	-0.030554	-0.0339	-0.0076709	0.095175	-0.33516	-0.093419	-0.044866		-0.086529	0.05457
-0.046045	-0.19713	0.032021	0.11283	0.2698	0.16025	-0.3427	0.073161	-0.18423	-0.10625	0.37281	-0.089266	-0.24005	-0.148	0.11926	-0.24116	-0.30196	-0.38038	0.26669	-0.17458	-0.24709	-0.0013236	-0.20205		-0.065017	0.043608
-0.044537	-0.31474	-0.18549	0.059313	0.15359	0.026915	0.12641	-0.10242	0.19903	-0.09128	-0.076176	0.1161	-0.15894	-0.044786	-0.26888	0.44468	0.10711	0.11266	-0.055183	-0.23644	0.025194	0.0072579	0.022926		-0.0077255	0.035488
-0.12628	0.086044	-0.018416	0.17312	0.62776	-0.12886	-0.05981	-0.10037	0.55462	0.15018	0.16678	-0.16229	0.11807	0.073015	0.067523	0.37387	-0.10611	-0.21116	0.29417	0.026913	-0.3634	0.038001	-0.18176		0.056157	0.049961
0.176	-0.85699	-0.032598	0.032703	0.14788	0.29599	1.1388	-0.20288	-0.67994	0.13985	-0.24143	0.24905	0.096248	0.039256	0.12683	0.15849	0.18767	0.44163	-0.13297	-0.16117	-0.090724	0.064205	0.15376		0.045637	0.078665
0.1708	0.47386	0.1371	-0.024544	0.37796	0.42434	-0.53127	0.034701	0.47709	-0.13809	0.25359	-0.12595	-0.28575	-0.19925	0.056705	0.10802	-0.13282	0.090401	0.27786	0.21666	-0.50944	-0.013763	0.059279		0.052065	0.057851
-0.042013	-0.14596	-0.10405	-0.044686	-0.20667	0.42119	-0.1435	0.061823	0.23916	0.35455	-0.11156	-0.038696	-0.091906	-0.064189	0.16055	-0.71383	-0.07072	0.015986	-0.078474	-0.40415	0.10604	-0.023234	0.063238		-0.037439	0.048362
0.068889	0.4285	-0.13418	-0.11484	-0.13141	-0.0088782	-0.70454	0.12312	0.11056	0.11579	0.14366	-0.027233	-0.30394	-0.011499	0.14215	0.027702	-0.0018839	0.28064	-0.047264	0.22643	-0.19406	0.035285	0.19786		0.0096025	0.046987
-0.13084	0.35045	-0.13084	0.053201	0.089229	-0.28885	-0.17533	-0.071217	-0.35933	-0.018369	0.53062	-0.17596	0.643	0.21142	0.096839	0.43235	0.027427	0.21984	-0.13716	0.25068	0.26278	-0.17882	0.023825		0.066302	0.054714
0.06335	0.024851	-0.22629	-0.095986	-0.11853	0.0029731	0.47406	0.23179	-0.023173	-0.14632	0.01008	-0.0042337	0.47981	-0.17746	-0.0074027	0.20594	-0.25224	-0.024214	-0.12459	0.39276	-0.68524	-0.0031267	0.054959		0.0022507	0.052417
0.033741	0.10714	0.27531	0.14443	0.075208	-0.14864	0.25247	-0.21848	-0.045642	0.15296	0.18355	0.20733	0.032844	-0.03736	-0.27537	-0.15531	0.19114	-0.050797	-0.11341	0.38412	0.032426	-0.031268	-0.10094		0.038933	0.035284
-0.068975	0.14164	-0.27602	0.047584	0.12815	-0.083471	-0.64089	0.074124	0.23306	0.057305	0.070071	-0.11859	0.55827	0.22842	-0.18502	-0.51526	-0.059637	-0.16251	0.22989	0.074008	-0.40151	-0.033642	0.095991		-0.026392	0.054932
-0.17767	0.067578	0.056533	0.096882	0.25862	0.01988	-1.519	-0.12406	-0.40033	-0.023701	-0.44879	0.041217	0.087402	0.054345	-0.20016	-0.20677	0.056739	0.36191	0.081298	0.46436	-0.11514	0.026362	-0.21155		-0.076263	0.079244
-0.022952	-0.2907	-0.18584	-0.044686	-0.071582	-0.064002	-0.89432	-0.031533	0.063755	0.14075	0.18634	-0.13308	0.016723	-0.10705	-0.13838	-0.16359	-0.034893	-0.25672	-0.25595	0.15732	-0.3489	-0.0073034	0.096351		-0.10392	0.046744
0.044616	-0.26722	0.1012	-0.048549	-0.14713	-0.20244	-0.30616	-0.028257	0.082009	-0.13376	-0.15629	0.08736	-0.4448	-0.17961	0.034584	0.048047	0.21546	-0.20622	-0.11667	-0.018531	0.33446	-0.15059	0.19191		-0.055069	0.03819
-0.077323	-0.12438	-0.059041	-0.071624	0.21399	-0.012771	-0.48531	0.23795	-0.052322	-0.13611	0.3501	-0.032499	0.85764	-0.13026	0.061725	-0.4854	0.13468	-0.14109	-0.19074	0.73217	0.201	-0.041995	0.079255		0.035985	0.064944
-0.16591	-0.081895	0.16197	-0.010842	-0.084749	-0.18024	-0.52185	-0.13035	0.14307	-0.053105	0.14366	0.17673	0.69083	-0.0091192	-0.11331	0.36532	-0.2479	0.30229	-0.1707	-0.0045812	-0.14871	-0.0035832	0.10067		0.0068563	0.050717
-0.25592	0.096031	0.041478	-0.089655	-0.046427	-0.15449	0.22538	0.044296	0.12456	-0.059981	0.37712	-0.14932	-0.74625	0.15923	0.0034967	-0.02853	-0.076798	-0.076985	0.12975	-0.0040311	0.25016	-0.024376	-0.032701		-0.012781	0.044878
0.092308	0.018517	0.34371	-0.073157	0.53707	0.062129	-0.16944	-0.12624	-0.19427	-0.20467	-0.32396	0.16646	0.34569	0.1154	0.16645	-0.38951	0.18397	-0.11573	-0.30811	-0.054169	0.83669	-0.064361	-0.047242		0.034675	0.059936
0.089905	0.56584	0.040254	-0.072226	0.16793	-0.16228	1.3192	-0.025916	0.09052	0.08205	0.29122	-0.05271	-0.529	-0.098915	0.098209	0.15524	-0.051399	0.19036	0.042636	0.077892	-0.3409	0.17855	0.14926		0.095901	0.071158
-0.11231	-0.5823	-0.18495	-0.014021	-0.25933	-0.20871	-0.67154	-0.18715	-0.3222	-0.12434	0.13881	0.12299	0.65755	0.18774	-0.15758	0.23178	-0.090912	-0.01699	0.35146	-0.0084979	-0.057946	-0.078488	0.33445		-0.04576	0.061085
0.056303	0.15694	0.018358	0.11505	0.011943	0.29041	0.19827	-0.10175	-0.46292	-0.016825	0.49969	-0.095353	-0.039953	-0.10156	-0.027967	0.31111	0.030031	-0.11346	0.28299	0.43763	0.18039	-0.13578	-0.030758		0.0636	0.044514
-0.15019	-0.31784	0.13675	-0.1098	0.40372	0.051335	0.53538	0.030462	0.30569	-0.076632	-0.40166	0.064818	0.80619	0.33163	0.08602	-0.12691	-0.10958	0.16151	0.039841	-0.73546	0.081626	-0.091934	0.010778		0.04025	0.066153
0.0077156	0.34806	0.11311	0.08833	-0.041282	0.22736	0.2949	-0.12281	0.082605	-0.013061	0.83823	-0.099093	0.26514	-0.14535	0.16792	-0.23185	-0.087225	0.18996	0.071516	-0.27236	-0.067467	-0.018054	-0.12528		0.063957	0.049494
0.018713	-0.14679	-0.37129	0.0029699	-0.30425	0.2317	-0.46763	-0.2475	0.29109	-0.060982	-0.028122	-0.0087893	0.59572	-0.024207	-0.13771	-0.67266	0.14293	-0.39482	-0.1204	0.082618	0.067129	-0.084265	0.084114		-0.067497	0.056472
-0.068975	0.63649	0.33879	-0.058278	0.21228	-0.13965	-1.1158	-0.034004	0.17256	0.068948	-0.07823	0.051496	0.38314	-0.1334	0.094181	-0.05411	0.026987	0.084211	-0.012795	-0.44261	0.095726	0.073128	0.10373		0.0088615	0.067212
-0.29155	-0.14363	0.01381	-0.066005	0.18081	0.093754	0.20771	-0.029349	-0.34533	0.06873	0.11982	-0.098617	0.31506	-0.34317	-0.045175	0.42758	0.14012	-0.038839	-0.15021	-0.20742	0.18497	0.01212	-0.045299		-0.0017439	0.041434
0.11153	0.10607	0.052858	-0.034629	-0.061863	0.4137	-0.49946	0.12436	0.34306	-0.065641	0.4619	-0.044655	0.38156	0.18796	0.0088122	0.24484	-0.022729	0.28951	0.19868	-0.089028	0.11404	-0.053292	-0.22959		0.084261	0.046261
-0.12359	-0.45549	-0.23697	0.076056	0.080353	-0.13306	0.20771	0.33022	-0.11555	0.074172	0.069142	-0.12407	-0.45572	0.070635	-0.072611	-0.27529	-0.015571	-0.24992	0.032387	-0.23198	0.33446	-0.11238	-0.031316		-0.05906	0.04348
0.0088967	-0.050031	0.0013729	-0.04611	0.18794	-0.20841	-0.17533	0.051968	-0.5225	-0.053999	0.058531	-0.022677	0.20487	-0.022534	0.25248	0.32745	-0.15301	0.2184	0.45954	0.037756	0.035479	0.074725	-0.054099		0.026553	0.04188
0.28136	0.050671	-0.00931	0.043034	-0.046143	0.18556	0.95376	-0.1272	0.38442	-0.039675	-0.46742	0.084551	0.35247	-0.049834	-0.064638	0.073893	0.012231	0.32084	-0.034688	0.11634	-0.11478	0.087029	-0.099125		0.082319	0.055346
0.00062905	-0.2852	-0.059923	0.034238	0.10381	-0.27929	0.14174	-0.013876	0.50444	-0.10557	0.18465	0.011548	-0.17973	0.016742	-0.026973	0.33547	0.030458	-0.19076	-0.13065	0.031088	0.26735	0.12478	0.048661		0.024506	0.039055
0.069214	-0.6619	-0.045731	0.013274	-0.49225	-0.18097	0.7322	0.076308	-0.34533	-0.24341	-0.83685	0.18094	-0.019656	0.048827	-0.24872	0.090195	0.10755	-0.064823	-0.078007	-0.12719	-0.54414	0.11823	-0.10555		-0.11121	0.067731
-0.12058	0.37339	-0.086366	0.07359	0.21143	-0.1013	-1.5013	-0.064117	-0.14138	-0.1623	0.20216	-0.14113	1.2116	0.037113	-0.13103	-0.083005	-0.17082	-0.12294	-0.03562	0.3635	0.18991	-0.10257	0.23493		-0.0029059	0.092822
0.09638	-0.082724	0.11257	-0.078998	0.076349	0.04102	0.59663	0.19005	-0.3523	0.11976	0.12187	-0.00060705	0.26567	-0.081683	0.1104	-0.029027	0.22371	-0.02133	0.4586	-0.23167	0.45151	0.12612	0.017347		0.092593	0.044801
-0.041117	-0.39274	0.18665	0.057778	-0.41928	-0.26354	-0.64796	-0.02264	-0.0049209	-0.18092	0.38716	-0.04757	-0.1002	0.48297	0.12081	0.44468	-0.25658	-0.16128	0.3128	-0.30024	0.50264	0.035856	-0.08122		-0.016907	0.063403
-0.082414	0.38367	-0.19792	-0.078667	-0.32171	0.25551	0.041546	-0.31155	-0.1867	0.060526	0.2899	0.064818	0.098853	0.19684	-0.24116	-0.054375	-0.21424	0.12708	-0.0062735	0.12107	-0.19827	0.041722	0.11399		-0.0042502	0.040591
-0.1029	0.28716	-0.14451	-0.027833	0.10239	0.13884	0.16645	0.16186	0.2063	0.27221	0.13789	-0.15003	0.31762	0.070871	0.056517	0.96378	-0.067677	0.15965	-0.25175	-0.19212	0.60329	0.051558	0.029584		0.12127	0.05542
-0.040628	-0.57124	-0.036282	-0.011198	0.15934	-0.37198	-0.54188	-0.22329	-0.53592	0.055193	0.25246	0.1063	-0.43178	0.19155	0.053564	-0.19345	0.2261	-0.19282	-0.35004	-0.078994	0.82636	0.0085133	0.067737		-0.070973	0.066744
0.30584	0.24789	0.036745	0.067863	-0.40011	0.10902	1.5148	-0.036864	0.092647	-0.030362	0.11703	-0.20247	-0.084625	0.24136	-0.088531	0.058319	-0.067677	0.18047	0.2625	0.33646	-0.052969	-0.048888	0.11687		0.11632	0.073003
-0.2705	-0.48081	-0.051161	-0.12668	0.22428	-0.041973	-1.3469	-0.019753	-0.034408	-0.14066	-0.026232	0.058384	-0.0071656	0.019619	-0.064638	-0.15004	0.027427	0.035984	0.39105	0.1534	-0.39581	-0.004382	0.05388		-0.095526	0.068438
-0.055902	0.5065	-0.33083	-0.053235	0.33562	0.18525	-0.2107	0.14187	0.20388	0.096806	0.22899	-0.10879	-0.45517	0.15635	0.078933	0.531	-0.067465	0.21345	-0.29274	-0.28686	0.27457	-0.00031942	0.18129		0.055326	0.05398
0.13104	-0.78479	-0.079534	0.050763	-0.10852	0.063495	-0.59492	-0.22342	-0.19095	0.021783	-0.072461	0.022884	-0.19634	0.24304	-0.054892	-0.15454	-0.070281	0.14316	-0.19492	0.26125	-0.21125	0.15664	-0.11102		-0.084947	0.050218
0.041112	0.36205	-0.20423	0.058244	0.075495	0.053726	0.070981	0.33157	0.16469	0.016016	0.21966	-0.19838	-0.018609	0.21286	0.024544	0.35955	0.031553	0.036392	-0.21309	0.17208	0.40998	0.058883	0.12929		0.095407	0.035791
-0.028288	-0.68461	-0.088991	0.08307	-0.33257	-0.014719	0.84648	0.1323	-0.23197	-0.17273	-0.67383	0.046466	-0.3928	-0.044551	0.05837	-0.44948	-0.16972	-0.054715	0.18284	0.34706	0.063314	-0.07105	0.22089		-0.062141	0.068661
-0.35586	-0.58786	0.10189	0.088935	0.12585	-0.14775	-0.66918	0.20867	0.14673	0.07937	0.07677	-0.063918	0.11497	0.016978	0.31109	-0.11889	0.010708	0.14831	-0.21961	0.1757	-0.027821	-0.011936	-0.17884		-0.033726	0.050486
0.19572	0.35522	0.025542	-0.14481	0.014533	-0.043784	-0.41459	-0.10393	0.40688	-0.28614	-0.010215	-0.062405	0.68405	0.1676	-0.26445	-0.024752	0.025464	-0.10501	-0.19446	-0.0045812	0.15026	-0.061211	0.064857		0.016078	0.049961
0.015902	0.41612	0.0089005	-0.022324	-0.15142	0.16595	-0.046868	0.053866	0.064692	-0.023025	0.42146	-0.089266	-0.18391	0.069668	-0.10289	-0.2901	0.12556	-0.17262	-0.22706	0.012412	0.0023024	0.14974	-0.0013871		0.0085088	0.036424
-0.061603	-0.28833	0.11206	-0.070445	-0.13854	-0.055158	-0.24841	0.083979	-0.12742	0.22075	0.33984	0.0494	0.61336	0.15227	-0.22405	-0.12943	0.10472	-0.29486	0.38594	0.16036	-0.49762	0.10138	-0.10654		0.0035501	0.052341
0.30772	0.10714	0.28775	-0.17376	-0.59727	-0.27415	-0.43817	0.12793	-0.1587	-0.37256	0.71209	0.045537	-0.079953	0.11493	0.019228	-0.062924	-0.14411	-0.024418	0.01562	0.098801	-0.2364	-0.098598	0.018066		-0.035052	0.056679
-0.013055	0.18806	0.12379	0.059175	0.14302	-0.060997	-1.3009	0.031164	-0.42103	-0.19504	-0.13205	-0.086002	-0.14022	-0.066595	-0.1208	-0.21227	0.0081044	-0.19571	-0.017919	0.52874	-0.00035174	-0.017711	0.073855		-0.079337	0.067052
0.022297	0.15639	-0.027697	0.0021477	0.29067	0.011648	0.5813	0.19101	-0.23411	-0.056759	-0.28819	-0.29126	0.016184	0.11661	0.029161	0.23781	-0.24181	0.022992	-0.011863	0.44235	0.074361	-0.17985	-0.068784		0.034548	0.045594
-0.24259	-0.35585	-0.32698	0.05416	-0.24787	0.16609	0.74986	0.090273	0.13307	0.19379	-0.12201	-0.0029397	0.48813	-0.03234	0.13311	-0.11637	-0.039448	-0.13449	-0.31324	-0.10295	0.31005	0.065346	0.21424		0.024393	0.055463
0.14855	0.36282	0.0027744	-0.019282	0.27952	-0.0090149	-0.68567	-0.12242	0.29991	-0.072733	0.46114	-0.052946	0.099347	-0.11855	-0.12483	-0.35511	0.02525	0.30044	-0.19166	0.10324	0.29784	0.031337	0.15358		0.035371	0.05291
-0.0025884	0.17169	-0.094248	0.038567	-0.11367	0.04611	0.41158	0.23085	-0.31766	0.037784	-0.089406	-0.0063294	-0.064328	-0.15639	-0.023725	-0.50823	-0.1085	0.041752	-0.05332	-0.1113	-0.16969	0.085338	0.0051814		-0.032632	0.037611
0.093855	0.62937	-0.10773	0.015494	0.22545	0.37986	-0.036261	0.036755	-0.13593	0.14719	-0.39549	0.025909	0.36963	-0.012231	0.194	0.9329	0.046308	0.025046	0.0053716	0.14784	0.29096	-0.03702	-0.11255		0.11864	0.05721
-0.041891	0.13189	-0.16114	-0.068691	0.072905	0.047306	-0.31559	-0.0019661	0.047969	0.2556	0.18243	0.092501	-0.43075	0.22891	-0.027564	0.21197	0.040673	0.33321	0.00024781	-0.084561	0.41604	-0.050372	0.47355		0.058812	0.044238
0.1055	-0.60417	0.18052	0.013384	-0.47193	0.12805	0.10397	-0.15472	-0.039259	-0.09748	0.027025	-0.083435	0.28906	0.13072	-0.19975	-0.075483	-0.028377	0.31301	-0.4241	-0.14586	0.28562	-0.035217	-0.070745		-0.037116	0.048776
0.11919	0.36205	-0.032255	0.021605	-0.52373	0.061376	-0.06453	0.049211	-0.29609	-0.061769	-0.011541	0.13607	0.46419	0.19035	-0.12856	-0.19799	-0.0099226	-0.22312	-0.01559	0.067308	0.035479	0.10184	0.18075		0.0097531	0.043233
0.090881	-0.2683	0.021337	-0.074199	-0.29822	0.24865	-0.13056	0.054568	0.15583	-0.26214	-0.1207	0.13936	-0.36892	0.00021601	0.12229	-0.38046	-0.11567	0.02072	0.18984	-0.03274	-0.19294	-0.10483	0.10049		-0.052413	0.037874
-0.019856	-0.036828	0.0020783	0.098169	-0.21611	-0.070731	-0.92256	0.056076	0.31817	0.059308	0.13975	0.2362	-0.20986	-0.19039	-0.015269	0.069883	0.24108	0.14563	0.20894	0.03303	0.4168	0.0354	-0.22134		0.0068509	0.054985
-0.20748	-0.2243	0.14375	0.18285	-0.10852	-0.54008	0.20299	-0.15212	-0.17784	0.034319	-0.0018243	0.0046597	-0.026922	0.17886	-0.1259	0.54233	0.15662	-0.12438	-0.064034	-0.18542	0.39471	-0.10629	-0.091009		-0.012827	0.047483
0.1365	-0.58151	-0.241	-0.074665	0.62577	-0.14324	1.9332	-0.12871	-0.15083	-0.0082695	0.75176	0.34764	0.40133	-0.057966	-0.016262	0.42934	-0.0053559	0.12852	0.11763	0.14173	-0.11096	-0.033071	0.23636		0.16078	0.10108
-0.12355	1.0412	-0.10125	0.067971	0.74165	-0.2207	0.69449	-0.0986	0.30052	-0.04168	0.0015234	0.025909	0.86286	0.14581	0.068705	-0.39955	-0.15865	-0.083365	0.048691	0.023837	-0.3981	0.027366	-0.20876		0.096362	0.08017
-0.16142	0.099735	-0.067626	-0.092588	-0.35346	-0.16228	1.3344	-0.059462	0.24187	-0.087164	0.0074941	0.076501	-0.060203	-0.18704	-0.063081	0.27473	-0.0031926	0.21242	-0.050059	0.67475	-0.072444	0.069408	-0.15086		0.061758	0.071994
-0.0019775	-0.14016	0.053211	0.06282	-0.038408	-0.40764	-0.86832	-0.25504	0.17775	-0.38376	0.509	0.11038	0.0058109	0.049795	-0.0097652	0.58749	-0.045098	0.007946	-0.31184	-0.13668	-0.36874	-0.054204	0.024186		-0.062315	0.062541
-0.022097	-0.74282	-0.085141	-0.057346	-0.23385	0.085934	0.52594	0.047313	-0.72283	-0.15986	0.56508	0.10232	0.078556	-0.14369	-0.033067	0.26644	0.27757	-0.084807	0.00071361	-0.28686	0.019853	0.025791	-0.00054136		-0.025104	0.063395
0.22059	-0.32632	-0.11105	0.034127	-0.32884	-0.08108	0.90896	0.1713	0.51297	0.074389	0.16601	0.010382	0.12171	-0.10514	0.013537	0.55913	0.049567	0.38531	-0.35656	0.030537	-0.14261	0.13245	0.11543		0.089339	0.061608
-0.25119	0.50756	0.060738	0.0015723	-0.36834	0.32696	-0.39456	0.022816	0.18017	0.19721	0.073056	-0.065904	0.014658	-0.24954	-0.017739	-0.13924	-0.1897	0.36395	-0.37192	-0.22303	0.096125	-0.059751	-0.11648		-0.026199	0.049772
-0.040547	-0.13754	-0.017543	-0.14003	-0.23126	0.1096	0.7487	-0.10201	-0.33741	-0.1735	-0.13822	-0.29008	-0.37928	-0.17483	0.15839	0.42709	-0.084395	-0.24702	0.1875	-0.48637	0.23378	-0.050485	0.36361		-0.034863	0.059765
-0.14766	0.1733	0.19435	-0.11859	-0.27849	0.11141	0.36566	0.17624	-0.11436	0.095588	-0.16336	-0.022458	-0.085172	-0.14535	-0.14311	0.059081	-0.18102	-0.077393	0.28019	0.07119	-0.16547	-0.084814	0.15718		-0.0018721	0.035611
0.18728	-0.16734	0.18823	-0.01413	-0.051288	-0.15869	-1.1182	-0.24805	0.026395	0.1039	0.19284	-0.12701	-0.29509	-0.05101	0.18945	0.15223	-0.17668	-0.43214	-0.037947	-0.0015064	-0.4755	0.062627	0.086093		-0.094154	0.061357
0.016391	-0.48237	0.10732	0.082359	-0.13141	-0.087365	0.63085	-0.071633	-0.034111	0.037541	0.10771	0.13385	0.42625	-0.011028	-0.0097652	0.40651	0.24043	0.041548	0.54943	0.186	0.032426	-0.066963	-0.061657		0.088796	0.050344
-0.047552	0.37179	-0.15519	0.10018	-0.013498	-0.064447	0.14051	0.015691	0.13243	-0.035344	-0.4076	0.13724	-0.017578	0.26364	0.21472	0.50416	-0.019697	-0.21776	-0.52565	0.24844	-0.25054	0.024216	-0.074525		0.014071	0.049163
-0.15678	-0.12068	0.11678	-0.03567	0.25862	0.037879	-1.3138	-0.197	-0.21466	-0.12777	-0.2716	-0.06543	0.8483	0.13458	0.10597	0.086716	-0.038581	-0.1248	-0.45111	-0.27349	0.029009	-0.035445	0.094912		-0.074524	0.076522
0.14448	-0.1676	0.13902	-0.094808	0.59001	0.051642	0.20416	0.13092	0.28291	-0.20001	0.18243	0.037008	-0.20986	0.04046	0.068222	0.47855	0.038282	-0.515	-0.20144	0.015486	-0.01485	0.005341	-0.13423		0.037875	0.048976
-0.32344	-0.71306	0.28505	0.16166	-0.11853	-0.063115	-0.095184	-0.19344	0.39264	-0.0079445	0.11348	-0.0039967	0.016723	0.2349	-0.03288	0.017662	-0.12847	-0.033696	0.058939	0.12165	-0.38741	-0.10131	0.28855		-0.022227	0.050239
0.047628	0.65048	-0.015436	-0.0012504	-0.27306	0.15681	-0.15294	0.16077	-0.0088781	0.043875	-0.41377	-0.12876	-0.58095	-0.073289	0.60975	0.22953	0.058046	-0.063163	0.044499	0.20775	-0.34204	-0.10663	0.051361		0.0043623	0.058205
-0.10213	-0.43283	0.058817	0.02218	0.17879	-0.11732	-1.4577	-0.18374	-0.073938	-0.26371	-0.33122	-0.13215	-0.29406	0.31871	0.084625	-0.12867	0.033717	0.025264	-0.0020813	-0.058636	-0.40229	0.065572	0.01301		-0.13825	0.071017
-0.036962	0.33067	0.03009	0.090444	0.048598	-0.026091	0.59663	0.062916	-0.099127	-0.070758	-0.24926	-0.035069	-0.30236	-0.17554	0.092894	-0.48464	0.11515	-0.12253	0.14511	-0.1481	0.51521	0.020815	-0.12891		0.0073557	0.05028
-0.14705	0.56638	-0.11701	0.012917	-0.20238	0.034566	1.1353	-0.23245	-0.10402	-0.051426	-0.034258	0.0011425	0.015152	0.082115	-0.14469	-0.081745	0.19309	0.36912	-0.22427	-0.45125	0.035479	-0.03613	-0.20554		0.017958	0.066764
-0.029142	0.5276	-0.11806	0.055668	0.064033	-0.037944	0.82064	-0.22384	-0.021644	0.17625	0.25322	0.096469	0.42212	-0.14967	0.018558	0.27824	-0.051399	0.10482	0.43251	-0.19853	-0.11325	-0.047428	0.032104		0.099623	0.053283
-0.024703	0.17617	0.16599	-0.060962	-0.23899	0.1511	-0.45466	0.10411	0.09537	0.18856	0.21615	0.067387	0.30569	-0.072321	-0.072611	-0.25597	0.05217	0.3796	0.12135	0.087085	-0.1533	-0.11184	-0.093816		0.02485	0.040392
0.16912	0.19543	-0.19022	0.093727	-0.032092	-0.088115	-0.7175	0.0043271	0.17894	0.075174	-0.10224	-0.082489	-0.062266	0.14006	-0.099645	0.26946	-0.12001	-0.19364	0.28579	0.087925	0.2902	0.026362	0.096711		0.009783	0.045111
-0.11426	-0.41806	-0.14573	0.15626	-0.23556	-0.23866	-0.2378	0.031554	0.16009	0.074605	0.13566	0.011785	0.617	0.036615	0.15722	-0.1676	-0.072459	-0.060905	0.069652	-0.10016	0.68526	-0.027981	0.15214		0.020377	0.052522
0.026287	0.058858	-0.2396	0.10615	-0.19294	0.10332	-0.23425	-0.12871	-0.63922	-0.10492	-0.093121	-0.059945	-0.18647	0.27944	0.1755	-0.38623	-0.18037	-0.029778	0.010496	-0.3802	-0.32946	-0.0051582	0.21405		-0.09636	0.045244
-0.11296	-0.41436	-0.024374	-0.02057	-0.32941	0.037264	-0.53717	0.09602	0.50811	-0.23764	0.03933	0.082567	-0.67139	-0.12501	0.074798	0.53905	-0.1187	-0.30207	0.12043	-0.18376	0.09231	-0.056237	0.0044976		-0.066925	0.058658
-0.14359	-0.085599	0.12746	0.067615	0.14934	0.17357	-0.54896	0.036365	0.58016	-0.2291	0.109	-0.057722	0.48237	-0.01176	0.12476	0.30611	-0.11849	-0.39812	-0.01885	0.54072	0.22385	-0.065278	-0.059551		0.051491	0.056451
-0.056186	-0.15493	0.19944	0.018535	-0.18747	0.36713	-0.081024	-0.0030583	-0.12134	0.093909	-0.65184	-0.022913	-0.029031	-0.022037	-0.15866	-0.5695	0.061946	-0.13654	-0.16419	-0.021865	0.25093	-0.0074176	-0.079275		-0.064147	0.045945
0.062413	-0.12331	0.01136	-0.08193	-0.0097727	-0.020695	-0.12701	0.043464	0.12486	-0.1026	0.24391	0.051623	-0.5378	0.015069	-0.04233	0.21197	-0.14064	-0.40925	0.011428	-0.46407	-0.012959	0.17054	0.11255		-0.044051	0.041441
-0.13426	-0.27356	0.068971	-0.11204	-0.32827	-0.086476	-0.9108	-0.13391	-0.13074	0.10913	-0.11922	-0.021874	0.38417	-0.2136	0.080705	-0.27602	-0.045098	0.21428	0.058008	0.18127	0.15256	0.039348	-0.031999		-0.066497	0.052616
0.069378	-0.21666	-0.11333	0.052516	-0.29882	-0.23941	1.1554	0.10452	0.07167	-0.22464	-0.30944	-0.02151	0.3743	0.059601	0.10755	-0.81098	0.046964	-0.19818	-0.14974	-0.66581	-0.18531	0.07201	0.018066		-0.056602	0.076973
-0.13267	0.081561	0.18596	-0.075021	-0.42758	0.033986	2.2479	-0.036448	0.043417	0.010141	0.23234	0.045427	-0.25041	0.041165	-0.13003	0.017662	-0.2429	-0.066047	-0.30997	-0.029666	-0.25395	-0.026863	-0.35096		0.026393	0.10683
-0.041198	0.10499	0.32887	-0.032875	0.25862	0.072921	-0.36863	0.16774	0.75277	-0.08351	0.44774	0.011548	0.32961	-0.1504	0.062906	0.51145	-0.13607	-0.081093	-0.18003	0.04698	0.073996	-0.093644	-0.23225		0.076976	0.054823
0.079519	-0.075318	-0.0045858	0.03917	0.07805	0.1941	0.48584	0.35061	0.088392	0.4895	-0.059793	-0.062059	0.34883	-0.035922	-0.17191	0.05759	-0.19643	-0.26661	-0.11062	-0.058376	-0.482	-0.042566	0.19946		0.036734	0.0486
-0.1565	0.2057	-0.14818	0.0097664	-0.34831	-0.32255	0.60963	0.14215	0.17923	0.010574	0.14721	0.09403	0.13159	0.22269	0.048356	0.1399	-0.0073189	0.0087758	0.087815	-0.19879	0.90797	-0.029922	0.021486		0.076317	0.056176
0.075894	-0.066109	-0.091973	0.075809	0.28783	0.20325	0.22304	0.024455	-0.025005	0.027225	0.02759	-0.036126	-0.13658	-0.2754	-0.15009	-0.52934	0.026118	-0.17055	-0.17909	0.34706	-0.20628	-0.013763	0.11327		-0.019512	0.040467
-0.06588	0.33413	-0.28442	0.17759	0.046859	0.12593	1.8542	0.1731	0.29658	0.11579	0.45815	-0.0025935	0.54475	-0.20955	0.055041	-0.12393	-0.22901	0.043398	0.13207	-0.11046	0.4027	-0.075774	-0.20301		0.15025	0.090658
-0.060136	0.26767	-0.073577	0.17161	-0.15142	0.054205	-0.53835	0.056206	0.017886	-0.038566	0.3473	-0.071044	0.53384	-0.065628	-0.0048523	0.30008	0.027213	0.064213	-0.14741	-0.14949	0.22349	0.086568	-0.058149		0.03442	0.044861
-0.08665	-0.36242	-0.087241	-0.039534	-0.48452	-0.0031745	-0.27198	-0.026593	0.10022	-0.066425	0.2968	-0.019524	0.21578	-0.084534	-0.002302	0.1507	-0.014476	0.1209	0.42832	-0.53595	-0.26769	0.013922	-0.14386		-0.05088	0.047784
-0.0083717	-0.0059889	0.27995	0.09091	0.34534	-0.077767	1.0469	-0.044666	-0.039259	0.19676	-0.18945	-0.092892	0.56766	0.004766	-0.21086	-0.22307	-0.011445	0.33238	0.076174	-0.038018	1.0685	0.0085133	0.040201		0.13549	0.072373
-0.050525	-0.71068	0.023092	0.21987	-0.03784	-0.52089	0.17822	-0.12557	0.15435	-0.080288	0.55371	-0.088213	-0.48791	-0.17674	-0.18697	-0.12393	0.052397	0.17696	0.242	0.10213	0.13806	0.066689	0.020226		-0.028776	0.057086
-0.047308	-0.14704	-0.011232	0.016096	0.030856	0.0034171	-0.78114	-0.074233	0.21788	-0.15174	-0.1617	-0.075364	0.24592	0.014597	0.067523	-0.6955	-0.18927	0.13121	-0.15952	-0.086502	-0.31496	-0.037705	0.17876		-0.088128	0.051309
0.1457	0.079174	0.072821	-0.060854	0.78316	0.1649	-1.3304	-0.026202	-0.022537	-0.18081	0.25453	0.037135	0.25633	0.040695	0.28219	-0.31144	-0.1237	-0.042757	0.12881	-0.35235	-0.0056931	0.079243	-0.11829		-0.010885	0.076568
0.0047019	-0.016805	-0.056944	-0.11366	0.27353	0.09075	0.63673	0.067154	0.24459	0.061284	0.59528	0.013535	0.33581	-0.024678	0.14234	-0.074953	0.013313	0.067927	0.081298	-0.21636	-0.33745	-0.029351	0.15376		0.083122	0.046721
-0.044008	-0.12146	-0.094598	-0.090474	0.22343	0.10841	-0.33445	0.12751	0.077116	-0.24485	-0.28504	-0.044053	1.0302	-0.24545	0.36066	0.42132	-0.082004	-0.23754	-0.4064	-0.12386	-0.20744	0.084197	-0.095779		-0.0097636	0.064462
0.084855	-0.33976	0.076328	-0.045755	-0.087059	0.017795	-0.94024	-0.14172	-0.49423	-0.04444	-0.045069	0.09472	0.042722	0.30362	-0.020584	0.27798	0.21677	0.27447	0.091079	0.36265	-0.11896	0.024992	-0.1766		-0.025497	0.059055
0.03765	-0.407	0.25406	0.023934	0.27924	-0.26173	-0.062196	0.11589	0.21116	0.023679	-0.70924	-0.20667	0.72302	0.23849	-0.15382	-0.27754	0.08952	-0.10213	-0.19911	0.0698	0.12051	-0.087093	0.11147		-0.007309	0.059034
-0.05362	-0.35688	0.013105	-0.03145	-0.1626	-0.064584	1.3262	-0.15703	-0.50005	-0.06897	0.23031	-0.018831	0.43667	-0.032104	-0.22867	-0.30037	0.011363	-0.15077	-0.068225	0.084593	0.32491	-0.0060711	0.25201		0.020823	0.074145
0.18061	-0.029716	-0.15851	0.15545	-0.14	-0.010962	-0.47824	-0.075611	-0.10704	0.15494	-0.021025	0.10161	0.76878	-0.054384	0.018558	0.23758	-0.15649	-0.022772	-0.19819	-0.18711	1.0136	0.013238	-0.23112		0.033617	0.065761
-0.073822	-0.19107	0.080185	-0.01191	-0.15487	-0.12585	-0.78704	0.062083	-0.43469	-0.058655	-0.10002	0.12182	-0.2977	-0.15878	-0.17361	-0.50197	0.22805	0.066689	-0.079405	0.26096	0.037767	-0.0067556	0.14189		-0.09377	0.050198
0.14126	0.0072143	0.068098	0.035881	-0.062147	0.063495	-0.21892	-0.0030583	0.10967	-0.016933	-0.22223	0.063652	0.49073	-0.01631	0.44059	-0.52808	0.061517	0.33136	-0.27225	-0.18933	-0.0095084	0.081707	-0.11648		0.010432	0.046688
-0.13463	-0.56437	0.18858	0.054955	0.039727	-0.039446	2.2856	0.54715	-0.19853	0.033344	-0.28912	-0.11941	0.17473	-0.15016	-0.1725	0.73886	0.14685	-0.31362	0.26761	0.41479	0.6361	-0.19464	-0.027805		0.14452	0.11758
0.011218	0.26241	0.28997	-0.0044017	-0.064737	0.23185	1.2543	0.047703	-0.13015	-0.19212	0.28656	-0.1561	0.00060156	0.23561	0.36992	-0.70027	-0.21685	0.104	0.36357	0.10799	0.16666	0.056967	0.14746		0.10749	0.071935
0.1973	-0.35293	0.019407	0.056845	-0.034398	0.061376	-1.2738	-0.094205	0.062861	0.16306	-0.12145	0.083385	-0.041469	0.097204	-0.35325	-0.52908	-0.081579	0.063192	-0.1162	0.10799	-0.27491	0.020245	0.20074		-0.093029	0.066306
0.10428	0.16775	0.34901	0.020535	-0.36977	-0.27777	0.4022	-0.048358	-0.017091	0.068161	0.19081	0.11681	-0.54405	0.092654	0.10312	-0.046588	-0.16735	-0.21364	-0.11946	-0.35761	-0.47056	-0.025836	-0.16456		-0.052492	0.050944
0.1828	0.2513	0.039371	-0.077381	0.22687	0.10783	-0.51831	-0.11282	0.11847	-0.037673	-0.073191	-0.089977	-0.036797	-0.095332	-0.064047	0.13692	0.13381	-0.02318	0.41063	-0.00069717	-0.17615	0.14986	0.10355		0.024168	0.038464
0.16862	0.49993	0.11941	0.040678	-0.11136	0.12234	-0.16	-0.30937	-0.26755	-0.14465	0.42498	-0.10013	-0.3585	-0.091019	0.00449	-0.23337	-0.052695	0.0056741	-0.24709	-0.20911	0.19413	0.16273	-0.017458		-0.024318	0.04611
0.25477	-0.03527	0.10645	0.011164	-0.028969	0.24909	-0.7281	-0.19646	-0.064194	0.1463	-0.11046	-0.10505	0.027095	0.072309	0.072733	0.02568	-0.049663	0.14811	0.054281	0.23645	-0.25966	0.037203	0.14818		0.00052126	0.043191
0.099475	0.46489	0.3956	-0.0018259	0.086639	-0.29994	2.308	-0.28131	0.1449	0.099676	0.040458	0.11401	0.77605	0.093856	0.093	0.15173	-0.13565	0.21984	-0.05658	-0.42312	0.16935	0.036062	-0.080249		0.17456	0.11033
-0.031016	-0.16101	0.08001	-0.046439	-0.25103	-0.12213	0.70743	-0.16593	-0.15811	0.17005	0.1748	0.011421	-0.44377	0.12618	0.015497	-0.053116	-0.11827	0.19304	-0.030029	-0.42671	0.086967	-0.026521	0.064318		-0.017581	0.04832
-0.084817	0.28005	0.15286	-0.026435	-0.48824	-0.2195	-1.0239	-0.06781	0.22178	-0.12323	-0.25858	-0.090908	0.72095	-0.25864	-0.0091745	-0.35286	0.073244	0.27879	0.11856	-0.26624	0.022905	-0.031268	-0.037326		-0.063904	0.068539
-0.012363	0.20069	-0.079709	0.04994	-0.22611	-0.026536	0.066261	0.093835	0.21239	0.022351	0.43805	0.16423	0.11286	0.33092	-0.10201	-0.059412	0.096692	-0.085433	0.13068	0.2147	0.16553	0.058109	-0.040961		0.074987	0.031369
-0.040425	-0.30756	-0.19109	0.011766	-0.35632	-0.23552	-0.024486	0.027861	0.32272	0.14551	0.18989	-0.088448	0.84673	-0.19758	0.014235	-0.042844	-0.12847	-0.57374	-0.44134	-0.38186	-0.019063	0.11574	0.0086909		-0.058504	0.060716
0.020178	-0.46605	-0.13732	0.016206	-0.17888	-0.083914	0.8324	0.093419	-0.50795	-0.10614	-0.026066	-0.10153	0.068183	0.2768	0.029564	-0.17562	0.12122	0.006708	0.39245	0.17681	0.02327	0.15484	-0.078845		0.015206	0.056163
-0.12005	-0.42411	0.23289	-0.076556	-0.16689	-0.078825	1.846	0.2986	-0.11189	-0.20124	0.3607	0.12884	1.0105	-0.29383	0.031739	-0.088505	-0.15887	0.13491	-0.063101	0.41841	-0.015612	0.046012	0.042183		0.11962	0.099394
0.23352	-0.35501	-0.18794	0.048515	0.44236	-0.068033	-0.076357	-0.22095	-0.23834	0.11446	-0.16726	-0.065904	-0.5638	0.25836	0.054531	-0.27151	0.024596	0.26147	0.16329	-0.1336	0.31804	-0.060299	-0.033404		-0.022751	0.049588
0.080659	-0.86756	-0.16271	0.057888	-0.29623	-0.19389	0.60019	0.020892	0.29353	0.0071357	-0.41414	-0.066615	0.61961	-0.079278	-0.038786	-0.46605	-0.1085	0.014748	0.14605	-0.00040586	-0.71195	-0.020541	0.040924		-0.067175	0.071469
0.059195	-0.13569	0.1385	0.1607	-0.49111	-0.17606	-1.0817	0.060315	0.080777	-0.19414	-0.87336	-0.05107	0.23452	-0.10347	0.071658	0.55008	0.126	-0.20003	0.19076	0.232	-0.29781	-0.070482	0.041462		-0.075172	0.074486
-0.087139	-0.36667	0.16564	-0.013774	0.54079	-0.018613	-0.57253	-0.13267	-0.50517	0.00025894	-0.51959	-0.086464	0.34313	-0.12909	0.26077	0.061334	0.055429	-0.19963	-0.004876	-0.27793	0.57774	0.080022	0.073855		-0.032834	0.062676
0.13426	-0.087449	0.09751	-0.028874	0.11871	-0.1551	-1.4329	-0.21029	-0.27572	0.13241	0.078826	-0.041028	1.2449	0.026574	0.029967	0.38543	0.26149	0.044228	-0.084529	-0.4677	-0.36874	-0.061897	-0.09927		-0.033008	0.093185
-0.13365	-0.10353	0.10821	0.0051895	0.52074	-0.14594	-0.45349	0.061823	0.36892	0.13476	-0.4132	-0.04932	0.49905	0.040695	0.21375	0.092482	0.09864	-0.38184	0.18191	0.16736	0.1373	-0.0026931	0.22862		0.051121	0.052643
0.085506	-0.0046735	0.25406	0.08647	-0.13712	-0.053655	0.29374	0.026353	-0.15415	-0.13855	-0.18945	0.20021	0.33114	0.3963	-0.037497	0.18059	-0.13173	-0.12397	0.5145	-0.47605	-0.77754	-0.023348	-0.17379		-0.0022893	0.059093
0.15038	0.28113	0.22835	0.11234	0.13873	0.13835	-1.1736	0.25426	-0.29155	-0.10449	0.034688	-0.04932	0.17577	0.0057335	0.061134	-0.33881	0.11406	-0.24641	0.03332	0.0096281	-0.3779	0.023645	0.044882		-0.033725	0.064268
-0.16172	-0.354	0.01626	-0.056414	-0.1566	-0.13665	0.49528	0.22524	-0.26052	-0.15552	0.77709	0.012715	0.15081	0.25909	-0.042034	0.48984	0.027213	0.36518	-0.054251	-0.50755	0.21165	-0.086524	0.028686		0.047273	0.06157
0.34384	-0.14571	0.046556	-0.073157	0.26122	-0.098909	-0.20954	0.34566	0.37531	-0.090955	-0.68428	0.13607	0.38831	0.19035	0.098692	0.42407	-0.054218	-0.18704	-0.11014	0.11327	-0.059471	-0.010932	-0.012437		0.042894	0.053072
-0.067713	-0.087692	-0.21718	-0.062854	0.35937	-0.35386	0.37743	-0.16936	0.74397	0.365	-0.19615	-0.0083157	-0.27381	0.026339	0.041967	0.30107	0.11775	0.19304	-0.3724	0.012412	-0.15559	0.033368	0.039124		0.028083	0.055896
-0.14065	0.51498	0.11888	-0.05921	-0.2676	-0.11387	-0.31559	0.043204	-0.16602	-0.19159	-0.18796	-0.061002	0.67628	0.067263	-0.22602	-0.050101	0.12687	-0.172	0.5322	-0.036366	-0.11972	0.087254	-0.125		-0.0028595	0.053992
-0.15308	-0.031567	0.22918	-0.060608	0.16477	-0.043612	-1.2161	-0.094907	0.29595	0.16736	-0.47059	0.072761	-0.017578	0.020586	-0.0082886	0.43514	-0.27395	0.30641	-0.11946	0.20105	-0.22419	0.076298	0.10355		-0.027864	0.068908
0.017531	-0.64691	0.046556	0.0027231	0.011659	0.13251	0.49645	-0.036994	0.21541	-0.16885	0.054618	-0.060419	-0.029531	-0.059875	-0.041041	-0.30289	0.012231	0.067097	0.11716	0.21917	0.10604	-0.029694	-0.048501		0.003237	0.043252
-0.029877	-0.25144	-0.048887	0.18439	-0.27334	-0.07763	-0.23547	0.039095	-0.49123	-0.082074	-0.49611	0.02077	-0.27067	-0.061784	-0.0085839	0.062096	0.16162	-0.25053	-0.28482	0.2384	-0.22571	0.087254	0.24716		-0.089016	0.043965
0.19486	-0.21426	-0.11596	-0.062031	0.23574	0.12716	-0.15294	-0.070124	-0.14138	-0.069539	-0.18889	-0.055516	-0.13034	-0.077604	0.052275	-0.14298	0.091485	0.45809	0.16049	-0.22276	-0.14871	-0.014538	-0.078574		-0.024611	0.034981
-0.18619	0.76725	-0.24433	-0.038245	-0.30368	-0.071346	0.29729	-0.076157	0.027587	-0.07241	0.058895	-0.039497	-0.064875	-0.16045	-0.3578	-0.47082	0.015489	0.31095	-0.091053	-0.27961	-0.15402	0.069977	0.32959		-0.031889	0.055595
-0.077609	-0.42411	-0.058521	-0.19436	0.15877	-0.06595	0.23954	0.24495	0.43973	0.19644	-0.042815	-0.1263	-0.040438	-0.019658	-0.065523	-0.17688	-0.22227	-0.42367	-0.3151	-0.32725	-0.17844	0.18375	-0.12597		-0.061812	0.046418
0.048403	-0.41859	-0.12874	-0.03567	0.11556	-0.04737	-0.3981	-0.19125	-0.49334	-0.28313	-0.022154	-0.11263	-0.12414	0.035177	0.19744	0.43613	0.29818	0.11122	0.60859	-0.2356	0.58269	0.14523	-0.14374		-0.0024276	0.061228
0.059195	0.07284	0.015555	-0.13251	0.3313	-0.15567	0.962	0.10507	0.27438	-0.071867	0.71508	-0.049557	0.26361	-0.13555	0.16586	-0.48414	0.26779	0.087707	0.32538	-0.17651	0.058735	-0.11556	-0.1601		0.096654	0.064193
0.085912	-0.25932	-0.27164	-0.079349	-0.15316	0.18405	-0.57606	-0.25653	-0.29486	-0.096045	0.21148	0.089586	0.31142	0.088835	0.12742	-0.21078	0.011136	-0.098207	-0.15719	0.25345	-0.48731	-0.041219	-0.062916		-0.0731	0.04753
-0.020223	-0.4489	0.057415	-0.030297	-0.16604	0.17985	0.47878	0.10575	-0.14079	0.046881	-0.18369	0.061537	-0.17713	0.22508	-0.14606	0.59227	-0.089832	-0.23074	-0.24011	0.029405	0.45228	0.010773	0.10877		0.020651	0.051589
-0.23502	-1.0047	-0.044859	0.034127	0.65895	-0.20707	0.36799	-0.21588	-0.22923	-0.18657	0.4859	0.018546	0.064006	0.023698	-0.1722	-0.2798	-0.027723	-0.10584	0.54618	-0.15172	-0.02248	0.049848	0.15304		-0.020905	0.070473
0.15719	0.33544	0.26844	-0.1748	0.027698	0.13672	-0.41695	0.23317	-0.18636	-0.15364	0.080684	0.12744	-0.019156	-0.01461	0.12446	-0.093774	0.058046	-0.052443	0.14977	0.31531	-0.66769	-0.058271	0.043263		0.0095625	0.048094
-0.072192	-0.25592	-0.22174	0.092909	-0.49597	0.094644	1.4935	0.094927	0.43123	0.034779	-0.55646	0.081877	0.81867	-0.10802	-0.078517	0.14921	-0.14367	-0.090997	-0.50003	0.10129	0.85878	-0.05489	0.066657		0.075655	0.09678
0.14293	-0.053442	-0.0024789	-0.15244	-0.17147	-0.034631	0.86768	0.12957	-0.15781	-0.034479	0.12151	-0.097102	0.039084	-0.11136	-0.0085839	-0.50823	0.087784	0.064839	-0.043071	-0.20464	-0.11438	-0.11444	-0.0030609		-0.015575	0.049616
-0.26019	-0.082431	0.16722	0.18683	0.15246	0.082791	2.5142	0.026353	0.24158	0.022244	-0.62541	0.12942	-0.32163	-0.050304	0.0012416	-0.55343	-0.091567	0.39511	-0.03562	0.23424	0.44809	0.070207	-0.18009		0.10745	0.12225
0.24341	0.29481	-0.18479	-0.014705	-0.37807	-0.035381	-0.69393	0.045805	-0.14108	0.04033	-0.27924	-0.21228	-0.63811	0.028954	0.15544	0.027205	-0.0077463	0.052676	-0.11154	0.23866	0.37981	0.049755	-0.026546		-0.05072	0.055281
-0.0055616	0.39318	0.11433	0.053558	-0.53174	-0.19523	-1.0699	0.035533	-0.27877	-0.063204	-0.14399	0.011075	-0.24884	0.070139	-0.14713	-0.24792	0.12948	-0.089963	0.34727	-0.38325	-0.091121	0.055051	0.2315		-0.08937	0.063859
0.16639	-0.50324	-0.016141	-0.036848	-0.0080696	-0.003482	-0.25669	0.22742	-0.30402	0.14007	-0.15239	-0.13239	0.30052	0.1676	0.22702	0.2185	-0.21967	0.46558	0.2094	0.35516	0.49805	0.16917	0.078536		0.069151	0.052197
0.054348	0.21838	0.14778	0.008944	-0.060727	-0.1831	0.6615	-0.11022	-0.13104	0.015475	-0.065166	-0.029692	-0.13869	-0.059875	-0.10692	-0.12466	0.0018016	0.28086	-0.088252	0.050024	-0.14755	0.014835	-0.064033		0.0062619	0.038402
0.23539	0.47304	-0.14381	0.08343	0.20196	0.1538	0.44108	0.16543	0.91417	0.12188	-0.2306	-0.21742	0.5822	-0.0052752	0.15958	0.069121	-0.22315	0.26539	0.098998	-0.38494	-0.5102	-0.023577	-0.14946		0.090306	0.067233
0.025106	-0.0080839	0.35337	0.025687	0.078939	-0.074044	0.62968	0.30598	-0.15994	-0.35392	0.061515	0.0094343	0.43461	-0.022037	-0.0010134	0.10077	0.32315	0.31754	-0.033756	0.40726	0.71503	-0.12651	-0.16708		0.12355	0.055501
0.011829	-0.077169	0.27791	0.018316	-0.48681	-0.064584	0.91488	-0.0027982	0.37194	-0.083292	0.094313	-0.031916	-0.047719	-0.22437	-0.18184	-0.1849	0.073014	-0.039669	0.15909	-0.281	-0.28102	-0.079973	-0.084026		-0.0099911	0.0569
-0.12542	-0.20555	0.051809	0.0054361	-0.095074	-0.045424	-0.33681	0.17513	-0.22253	-0.088058	0.037671	0.12545	-0.34292	0.10798	-0.007698	0.34902	0.0011473	0.087707	0.092479	0.088475	0.73334	0.12126	0.18383		0.030054	0.047279
-0.04352	-0.13149	-0.19056	-0.090366	0.26207	-0.30863	0.27724	0.12491	0.48259	0.11844	-0.30476	-0.018594	0.76253	-0.037857	0.20766	-0.14928	-0.047485	-0.015344	0.27554	0.064524	-0.26235	-0.038846	-0.11885		0.035547	0.053466
-0.069952	-0.4262	-0.023493	0.0016819	0.39829	-0.20615	-0.61378	-0.12515	-0.57114	0.16306	0.14834	0.019603	-0.34916	-0.15854	-0.1136	0.29504	0.10472	-0.097173	-0.020713	0.2629	0.27381	-0.03613	-0.20414		-0.058603	0.055019
-0.16289	0.2935	0.1786	-0.098674	-0.070735	0.046416	-1.1995	0.021984	0.10116	0.11668	-0.22913	-0.17222	0.41691	0.16689	0.064169	-0.6202	-0.045537	0.026488	0.41715	0.10715	0.039294	-0.081889	0.19029		-0.021482	0.070561
0.066894	-0.089544	0.027287	0.049227	-0.12052	-0.086169	-0.086968	-0.010444	-0.46417	0.17992	0.47641	-0.032153	-0.23327	-0.16261	0.090047	-0.30491	0.18115	-0.32371	0.14045	0.31695	-0.56893	-0.029579	-0.23126		-0.052865	0.050189
-0.057245	0.44536	0.057239	-0.070691	-0.21239	0.21958	0.31378	-0.22233	0.21664	0.013905	-0.1958	-0.0082062	0.3275	-0.023005	-0.17006	-0.19547	0.17485	0.015782	-0.46416	0.17069	0.48164	0.024102	-0.036066		0.035028	0.048548
-0.025681	-0.14758	-0.022443	-0.10442	-0.29109	0.092696	1.3675	-0.071347	0.29658	0.1059	0.94795	0.19438	0.31192	0.10249	0.12151	0.1	-0.054657	-0.3402	0.10505	-0.11159	-0.13152	-0.043479	0.12353		0.1098	0.07789
0.24923	0.10368	-0.26849	0.014205	0.10896	0.066023	-0.83656	0.4501	-0.24989	0.0059175	0.20498	0.11342	-0.18234	-0.09196	-0.032584	-0.14	-0.11849	-0.073679	0.67706	-0.10518	0.019455	0.074152	-0.011591		-0.0010253	0.058615
-0.23902	-0.086133	-0.20107	0.023824	0.017408	-0.15147	1.015	-0.23944	-0.76203	0.11822	-0.50209	0.079886	1.6263	0.44729	-0.14332	0.22075	0.060423	-0.32968	0.041704	0.051156	0.32225	0.087828	-0.18849		0.055187	0.10115
0.14721	0.14402	-0.33924	-0.095626	0.07063	-0.14789	-0.26729	0.27423	-0.086703	-0.3698	0.33836	-0.042067	0.23603	-0.059169	-0.058061	-0.069187	-0.010577	-0.1044	-0.41805	0.48025	0.39929	-0.024718	0.18579		0.0079579	0.050248
0.10009	0.51893	-0.1995	0.021467	0.26065	0.07398	-1.5567	-0.1439	0.2677	-0.29609	0.25302	0.26692	-0.0024969	-0.19326	-0.04998	-0.19921	0.12991	-0.11408	-0.025837	0.089026	-0.2017	0.042863	0.046683		-0.039631	0.080244
0.045673	-0.11775	0.041126	0.10639	0.12443	-0.030908	-0.12701	0.10998	-0.4815	-0.17705	0.20943	0.032342	-0.36995	-0.034249	0.097806	0.55237	-0.023597	-0.0081341	0.014222	0.10492	-0.24442	0.074039	0.070076		-0.001381	0.042556
0.092144	-0.15307	-0.16114	0.089042	0.19252	-0.129	-1.13	0.043074	0.43152	0.018587	-0.62316	0.013298	-0.2743	-0.023475	-0.16741	0.70248	0.085623	0.081123	0.22337	-0.014615	-0.69135	0.083648	0.18489		-0.048965	0.078255
0.14562	0.05647	-0.11771	0.037279	-0.19922	0.067525	-1.0027	-0.17305	0.1677	-0.088383	0.031704	-0.12047	0.15652	-0.025149	-0.055295	-0.13596	-0.10198	0.1207	-0.40221	-0.2024	0.25245	0.058883	-0.022496		-0.067486	0.052751
-0.016233	0.0053629	-0.26061	-0.0062926	-0.2287	-0.078382	1.7046	-0.017985	0.33152	-0.14031	0.20514	0.051733	-0.053953	-0.089084	0.0021275	0.10703	-0.13129	-0.22436	0.19961	0.3256	-0.14069	0.088827	0.29737		0.083958	0.081933
0.046489	0.16457	0.19769	-0.15759	0.21083	0.023191	-0.4087	-0.033588	0.1215	-0.064855	0.22116	-0.15586	0.44187	0.13889	-0.093658	0.43938	-0.17732	0.019278	0.14185	-0.5535	0.31386	0.13121	0.055859		0.044459	0.049634
0.033578	-0.14147	-0.34327	-0.083568	0.29212	-0.06069	-0.94024	-0.11282	0.29141	0.37719	-0.44466	0.10114	0.045327	-0.18824	-0.1136	-0.084264	-0.0016703	0.20933	0.012359	0.036947	0.12777	-0.084265	-0.0090716		-0.046985	0.056974
0.10241	0.36575	-0.037851	0.13717	-0.011511	-0.087227	0.77696	-0.17578	0.63423	-0.15364	0.22732	-0.15212	0.45122	-0.14609	-0.0088792	0.3962	-0.014917	-0.13902	-0.23079	-0.41614	-0.2589	-0.0034691	-0.014813		0.053918	0.061853
-0.0357	-0.12648	0.062845	0.045474	-0.19951	-0.022369	-0.38866	-0.059046	-0.16053	0.010466	0.98202	-0.012289	0.36702	-0.046225	-0.039672	-0.33252	0.015262	-0.024622	-0.18514	-0.23336	0.61281	-0.075886	0.029045		0.0079536	0.061724
-0.12844	-0.53352	0.17843	-0.029695	0.11754	0.21971	-0.00088472	-0.11462	0.39475	-0.045335	0.27351	0.17345	-0.43439	0.28231	-0.26172	-0.082739	0.050435	0.098223	0.12927	-0.059186	-0.2284	0.0076004	0.028145		0.0014976	0.046646
0.020667	-0.15941	-0.11894	0.01152	-0.37063	0.10738	1.0115	0.064138	0.028525	0.33525	-0.29416	0.205	0.58584	0.1894	0.0064497	0.58425	0.072147	-0.46759	0.50331	0.024129	0.085443	0.10093	-0.044741		0.10784	0.068988
-0.029347	0.54397	-0.079184	0.059313	-0.016089	0.023636	-0.37452	-0.007167	-0.16572	-0.19224	-0.27198	-0.084836	-0.23327	0.023934	-0.07457	-0.069684	0.041757	-0.24868	0.025866	-0.089287	-0.57542	-0.055233	0.046501		-0.078359	0.042779
0.058625	0.099491	-0.079534	-0.022104	0.80059	-0.04047	0.42814	-0.03234	-0.34869	0.076067	0.013829	-0.033192	-0.5898	-0.040236	0.030342	-0.3408	-0.10003	-0.029574	-0.27784	-0.10851	-0.36757	-0.11453	-0.072832		-0.047433	0.056999
-0.0013259	0.07021	-0.058698	-0.11273	0.061195	-0.38471	-1.3222	-0.20098	0.037033	0.10179	-0.12947	0.11165	-0.029031	0.00047751	0.081377	0.35429	0.0039781	0.10358	-0.032825	0.19355	0.29747	0.045008	-0.04753		-0.0373	0.066616
0.31859	0.18305	-0.13732	-0.094234	0.1559	-0.11462	-0.5796	0.13188	-0.63922	0.24605	-0.13617	0.09157	0.94288	-0.18654	-0.10939	0.12963	-0.018175	-0.60713	-0.063101	-0.063101	0.020616	0.047154	0.045782		-0.018935	0.068519
-0.17491	0.29695	-0.11018	-0.12633	0.73626	0.36921	-0.063363	-0.26844	-0.3812	-0.095611	-0.55555	0.10232	0.17991	-0.25385	-0.072987	0.26091	-0.17798	-0.47459	0.21731	0.23503	0.53882	-0.12617	0.082674		0.0060101	0.066188
-0.0048692	-0.58176	-0.21368	0.087649	0.1619	-0.04317	-1.4588	-0.07041	0.18106	0.034319	-0.16094	0.071708	0.040613	-0.17576	-0.1262	0.20117	0.021778	-0.25734	0.26156	0.24675	0.0015392	0.049848	0.245		-0.064697	0.075301
-0.10811	-0.37509	0.10084	0.21422	-0.52544	0.14318	-1.493	0.16212	0.60111	-0.26926	0.46244	-0.19289	-0.0081984	-0.083827	-0.069953	0.42082	-0.13326	0.17408	0.034718	0.44235	0.24064	-0.078057	0.041821		-0.012989	0.088254
-0.19523	-0.57626	-0.031196	0.15941	-0.55063	0.1207	0.39159	-0.059462	0.065584	0.41705	-0.037806	0.085376	0.19759	-0.084795	-0.15344	-0.28357	-0.1478	0.044432	0.024936	0.080416	-0.4061	0.092688	0.1399		-0.030722	0.0528
-0.013137	-0.25618	-0.088466	0.10228	0.29613	-0.24901	0.53654	0.12642	-0.073002	0.024789	0.5241	-0.12945	-0.045656	0.057691	-0.077927	-0.49041	0.044573	-0.10521	-0.29181	-0.12386	-0.21278	0.063313	-0.041087		-0.018354	0.049579
-0.30292	-0.012566	-0.11929	0.21376	0.12098	0.15424	-0.60671	-0.18168	-0.045642	0.17226	0.022185	0.0056985	0.6752	0.4418	-0.35425	0.14242	-0.095694	-0.10625	-0.17304	0.096276	0.077811	-0.10211	0.23834		0.01134	0.055355
-0.067508	-0.272	0.24496	-0.1646	0.043169	-0.032854	0.96088	0.25561	0.68134	0.11922	0.35885	-0.13437	0.0042391	0.039256	0.13244	0.72153	0.095169	-0.096153	0.34354	0.35932	0.35237	-0.071481	0.021486		0.16932	0.063774
0.15922	-0.074245	0.010478	-0.078667	-0.14514	-0.129	0.56603	-0.34086	0.14796	0.16872	0.39406	0.12778	-0.28733	0.1324	-0.034464	-0.18341	0.063256	0.11225	0.1507	0.22168	0.040455	0.03403	-0.16878		0.038571	0.043417
-0.038103	-0.31391	0.053563	0.002504	0.5717	-0.12484	-0.2001	0.208	0.11541	-0.18736	0.044934	-0.0073863	0.32441	-0.11351	0.22694	-0.28758	-0.083315	-0.033275	0.21685	0.3387	-0.15402	-0.0367	0.14818		0.029178	0.045088
-0.061806	-0.28861	0.22291	0.070547	0.34418	0.47454	-1.6462	0.02937	0.16953	0.204	-0.66322	0.015285	-0.04875	0.27321	-0.030625	-0.16432	-0.10676	0.24149	0.12555	0.18908	-0.06823	-0.1125	0.011768		-0.035633	0.08803
-0.046819	-0.13412	-0.057472	0.079319	0.32817	0.20802	1.2178	0.033348	0.40173	-0.069755	-0.0022226	-0.15597	-0.095531	0.097935	-0.1913	-0.088273	-0.07593	-0.17612	0.20614	0.02633	-0.26464	-0.036814	-0.1766		0.044662	0.063732
-0.25009	-0.0070607	-0.17112	-0.11226	-0.32114	0.22586	1.0398	-0.12968	-0.27998	0.079045	-0.51678	0.28351	-0.62514	-0.046721	-0.14075	0.21147	0.041969	0.16275	0.049158	0.58056	-0.17121	0.13673	0.028686		0.0029394	0.072539
0.064613	0.15323	0.05671	0.010808	0.05573	-0.076571	0.53538	-0.03715	-0.11402	0.08427	0.11199	0.085134	-0.12517	-0.20476	0.015497	-0.84813	-0.023383	-0.11244	-0.025371	-0.2105	-0.0606	-0.0053861	-0.18092		-0.037002	0.048863
0.044248	-0.6983	-0.15292	0.0039015	-0.0029243	-0.021618	-0.017379	0.13297	-0.65264	0.067511	0.43952	0.0046597	0.42678	0.2143	-0.19986	0.02747	0.0070095	0.29961	-0.039345	-0.48915	-0.35042	0.046469	-0.091855		-0.043564	0.060372
-0.1521	0.0325	-0.31403	0.22549	0.21456	-0.12975	-0.54896	-0.052467	-0.038366	0.17249	0.039892	-0.21381	0.35247	-0.051245	-0.054892	-0.43093	-0.059637	-0.72503	-0.20936	0.063683	-0.078548	0.095173	-0.072708		-0.084155	0.052024
0.21942	-0.15941	0.29211	-0.059813	-0.24559	-0.036884	2.1371	-0.056576	0.10967	0.15039	-0.31185	-0.080156	0.074425	-0.17459	-0.17645	-0.11839	0.17595	0.22541	0.29184	0.22334	0.48774	-0.058153	-0.080249		0.12301	0.10069
-0.074717	-0.10328	-0.12839	-0.04411	-0.49626	0.075449	0.72748	-0.1736	0.027291	0.058956	-0.18256	0.12113	0.28283	0.095294	0.10224	0.0003316	0.25541	0.0019737	0.26016	0.22862	-0.55748	0.0055688	0.062699		0.023697	0.05417
0.0079194	0.92886	0.10926	-0.078883	-0.038408	0.098366	-1.3304	-0.19919	0.070436	0.044092	0.31024	-0.027597	-0.17816	-0.26726	0.081672	-0.02727	0.24043	0.02959	-0.087789	-0.79122	-0.13116	0.040375	-0.10249		-0.05646	0.083934
-0.13617	0.50388	0.004176	-0.093988	-0.08904	-0.049761	0.6886	0.077686	-0.015856	-0.19059	-0.11362	-0.099911	-0.04875	0.15134	0.023766	0.13791	-0.053563	-0.16272	0.133	-0.016557	-0.52813	0.11743	-0.27014		-0.0013482	0.050476
-0.1725	-0.26542	-0.071834	0.20581	0.42231	-0.22309	0.15584	-0.13966	-0.15019	0.025221	0.62323	0.18725	-0.29823	-0.16716	-0.072316	-0.62371	0.038498	0.4536	-0.01885	-0.048892	-0.16281	0.014379	0.11489		-0.0075493	0.056687
-0.16281	-0.31156	0.23447	0.17219	-0.093051	-0.45319	0.27608	0.33883	-0.12802	-0.074413	-0.11736	-0.057849	0.090006	0.30242	-0.099645	-0.2409	-0.14475	-0.23981	0.54198	0.53043	-0.051476	0.088509	-0.1278		0.011838	0.054392
-0.073536	-0.16868	0.41138	-0.03112	-0.40268	0.038904	0.14051	0.044842	-0.19397	-0.082724	-0.10785	-0.097216	-0.00097031	0.038054	-0.037792	-0.21455	0.05109	0.19099	-0.12785	0.26542	-0.088435	0.17042	0.22161		-0.0023545	0.037608
0.021522	0.27294	0.09366	-0.091905	0.42231	0.23065	-0.21659	-0.067654	-0.21372	-0.24618	-0.15105	-0.092309	1.0691	-0.23324	-0.097283	0.36585	-0.12782	-0.11861	-0.0044103	-0.30495	0.048815	0.03969	-0.10654		0.021403	0.062581
0.1536	-0.4415	-0.15098	0.18965	-0.23957	-0.087227	1.0669	-0.28159	-0.34261	-0.21776	-0.5041	0.28036	-0.45153	-0.29216	0.024248	0.54157	0.2882	0.13121	0.12089	0.064524	-0.81681	0.10464	-0.05228		-0.039666	0.082023
-0.23727	0.6228	-0.27952	-0.066115	0.31557	-0.068955	0.4729	-0.082867	0.18716	-0.11678	0.088709	-0.16346	-0.19634	0.25836	-0.15267	0.24461	0.13468	-0.017208	-0.14974	0.5265	0.16131	-0.042908	0.068276		0.065524	0.052319
-0.1051	-0.33314	-0.20843	0.00039388	0.54022	0.17521	0.49294	0.3428	-0.45202	0.053757	0.09355	0.062831	-0.53209	0.13072	0.045698	0.062593	0.10494	-0.34617	-0.054251	0.62294	0.46335	0.034487	0.18201		0.05988	0.063852
-0.27245	-0.35871	0.24412	-0.035806	0.39684	0.10376	1.0681	-0.3336	-0.22375	0.023895	0.10081	0.10418	0.29895	0.090744	-0.22897	-0.64303	0.092565	-0.58424	0.044965	-0.15535	-0.11591	0.018898	-0.1071		-0.020482	0.073196
-0.25494	-0.48847	-0.30054	-0.048906	-0.055866	0.12176	1.1754	0.0034949	0.072861	-0.22411	0.14067	0.14415	-0.052391	-0.056763	-0.086464	0.52875	0.14054	-0.021534	-0.13111	-0.32755	-0.086941	-0.13735	0.17933		0.010175	0.068667
-0.087342	-0.06002	-0.086709	-0.14961	-0.14199	0.18405	-0.23547	0.28695	0.071073	0.18046	-0.47934	-0.020818	0.68719	-0.14177	0.21789	0.39571	0.04827	0.26168	0.079434	-0.11686	0.0309	-0.10471	-0.10737		0.030939	0.050479
0.042294	-0.29125	0.084035	0.042679	0.29067	0.38824	-0.34152	0.054412	-0.33713	-0.095611	-0.31427	0.054065	-0.27175	-0.36305	-0.15127	0.59551	0.097347	0.27014	-0.032359	-0.0040311	0.27879	0.02748	-0.13114		-0.0046834	0.053285
0.12183	-0.57704	-0.064471	0.0081217	0.069178	-0.17815	-0.38277	0.1026	0.28413	-0.096152	-0.27066	-0.11602	0.017261	-0.014872	-0.16995	0.38593	0.095611	0.16975	0.0072349	0.15702	0.62503	0.044666	0.063599		0.012256	0.051778
0.019894	-0.2588	-0.12087	-0.15444	0.1307	0.13299	-0.98624	-0.031949	0.31967	-0.015715	-0.23194	0.080128	-0.15323	-0.21049	-0.046544	0.0503	0.12687	0.15347	0.18936	-0.01099	0.2841	0.0073721	-0.15535		-0.038335	0.054377
-0.10074	0.43824	0.00050045	0.04161	-0.33086	-0.093069	0.01561	-0.15799	-0.035005	-0.445	-0.21031	-0.089849	1.0832	-0.058436	0.081967	-0.2296	-0.13651	-0.001128	-0.16465	0.46912	0.12472	0.14941	-0.069054		0.012269	0.065033
0.07618	-0.38772	0.072821	0.09362	0.31416	-0.035552	0.13462	-0.23135	-0.69517	0.1414	0.14236	0.049637	0.14147	-0.24308	-0.053336	0.67083	-0.0057964	-0.32844	0.17679	0.23786	-0.67572	-0.029579	-0.099684		-0.023203	0.063658
0.079316	0.16064	-0.15098	-0.073268	0.065488	-0.22291	0.028551	0.48076	-0.4198	-0.055218	-0.029781	-0.089977	-0.66672	0.071577	-0.26573	-0.35687	0.097988	0.13924	-0.37519	-0.58111	-0.13076	-0.01657	-0.1078		-0.10518	0.05379
0.23098	-0.54566	-0.055542	-0.0084027	-0.065589	-0.23732	-0.55957	0.18485	0.0096739	-0.077281	0.48757	0.082567	0.57595	-0.096745	0.016491	0.30886	-0.011445	0.29796	0.65796	0.36629	-0.056817	-0.042566	0.10679		0.068218	0.063103
-0.072763	-0.73388	0.013978	-0.0039359	-0.3028	0.33641	-0.67978	0.2147	0.11937	0.015583	0.36146	-0.045456	0.61647	-0.05101	0.034397	0.55211	0.36245	0.2318	-0.43063	0.40334	0.29365	0.067948	-0.21504		0.04732	0.073207
0.028528	-0.53801	0.027464	-0.023146	0.1928	0.26302	-0.086968	-0.12775	0.21817	-0.014036	-0.19914	-0.12677	-0.35697	0.11062	-0.12335	0.20017	-0.11654	-0.055341	-0.18934	-0.2952	-0.15366	0.049069	0.0068733		-0.056935	0.040045
-0.038673	-0.10645	0.019064	-0.15981	0.14104	0.29252	-0.11168	-0.088328	0.053119	-0.37291	0.088907	-0.17291	0.52136	0.1336	0.01657	0.37513	0.02959	-0.33525	-0.13017	0.65358	-0.17158	-0.053523	0.29557		0.038207	0.052943
0.070641	-0.025476	0.0057539	-0.035916	-0.1483	0.056595	-0.22014	-0.19042	-0.3812	-0.17895	-0.025305	0.06797	0.055161	0.089071	-0.030034	-0.83307	-0.07593	-0.097173	0.033785	0.11829	-0.31801	-0.037248	0.081595		-0.087753	0.043733
0.15332	0.54551	0.041126	-0.013418	-0.47537	0.10438	-0.67271	-0.19851	0.49748	0.05587	-0.65225	-0.046404	0.37691	0.16954	-0.10515	0.025945	0.048926	-0.25094	0.3319	0.12528	0.44732	-0.0022366	-0.10206		0.017585	0.067524
0.10591	0.015106	-0.33522	-0.031915	-0.0083531	0.22736	0.73809	0.15721	0.13822	-0.025353	1.0322	0.02405	-0.084094	0.15683	0.13931	-0.036813	0.071279	0.071219	-0.30439	-0.5212	0.073996	-0.13746	0.26499		0.07526	0.066283
-0.012648	0.27239	-0.046966	-0.12221	-0.36605	-0.073121	0.39038	-0.058214	0.0014616	-0.034911	-0.0044454	-0.091598	0.083227	-0.1049	0.42941	0.43789	0.049142	0.081939	-0.010931	-0.47719	0.072105	0.09529	-0.014111		0.021563	0.045141
0.039564	-0.3846	0.25879	-0.090941	0.52961	0.11964	-0.61378	-0.10242	0.084136	-0.045117	0.60979	0.23503	0.63833	-0.22391	0.15928	0.27145	0.084525	-0.16314	0.23221	0.68285	0.19601	-0.087298	0.20109		0.1144	0.066521
0.30042	-0.050811	-0.16745	0.0082313	0.10353	-0.03118	-0.47352	-0.024824	-0.3985	-0.069079	0.090765	-0.058669	-0.13972	0.17553	0.050611	-0.36264	-0.15584	0.15532	0.39291	-0.37295	0.23418	0.022071	-0.017889		-0.034326	0.046361
-0.041239	-0.48607	-0.096873	-0.060608	-0.29765	0.21388	-0.34506	-0.14842	0.14065	0.20932	0.11517	-0.042431	-0.58198	-0.19685	-0.16456	-0.58405	0.18636	0.25798	0.3524	0.1445	0.24064	-0.10675	0.12712		-0.050631	0.056646
-0.058019	-0.38694	-0.098791	-0.063895	0.03515	0.20025	-0.36863	-0.27845	-0.38545	-0.041245	0.055745	-0.044418	0.29737	0.034471	-0.021067	0.64774	-0.020779	0.20438	0.19403	0.52709	-0.032765	-0.015452	0.05712		0.019019	0.053358
-0.019245	0.045946	0.047604	0.016671	-0.2759	0.030365	-0.075137	-0.098053	0.23064	-0.035126	0.24408	0.26774	-0.11112	0.077095	0.01394	0.48282	-0.058344	-0.077597	-0.21961	-0.020474	-0.44273	-0.070482	-0.15282		-0.0086842	0.04014
0.0051905	0.078881	-0.073234	-0.18406	-0.34286	-0.22534	-0.23425	0.035819	0.63061	-0.18969	0.0084219	-0.028873	0.33531	-0.021095	0.12779	0.14066	-0.12739	0.29796	-0.13763	0.16399	-0.20246	0.16759	0.071158		0.012891	0.046086
-0.11198	0.25267	0.073178	0.049009	-0.4293	-0.15147	0.25247	0.040474	0.11754	-0.050776	-0.18906	0.052789	-0.12778	0.12068	-0.026786	-0.10633	0.2541	-0.21281	-0.28995	-0.013515	-0.41601	-0.060985	-0.16429		-0.049484	0.039667
-0.032564	0.4683	-0.12927	0.0097664	0.60143	-0.31431	0.16883	-0.076287	0.60781	-0.076171	0.55597	-0.22526	0.076491	-0.047663	0.10999	-0.18692	-0.009709	0.10915	-0.29274	0.17376	-0.19905	-0.017483	-0.10613		0.05078	0.056966
-0.025478	-0.50324	-0.16745	-0.096454	0.081494	-0.12602	-0.14	-0.080942	-0.44592	0.00015064	-0.085494	0.01995	-0.5378	-0.047663	-0.20487	-0.26499	-0.077665	-0.1687	0.14745	-0.024099	-0.36681	-0.12617	-0.013121		-0.14147	0.037122
-0.060625	0.21495	-0.1839	-0.059921	0.2632	0.056903	1.2802	0.048535	0.11116	-0.21809	0.40375	-0.044418	-0.3377	0.153	0.18484	0.24785	-0.12566	0.24498	0.11251	0.16676	0.28105	-0.075685	-0.045983		0.11381	0.065399
0.14358	0.033571	0.094192	-0.11391	-0.46907	-0.1497	0.70038	-0.10216	-0.052959	0.041656	0.32455	0.17848	0.79734	-0.20929	-0.019698	0.38368	-0.09959	0.36831	-0.28203	0.13975	0.38669	0.1138	0.087712		0.099795	0.061945
0.068156	0.32649	-0.019993	0.096201	0.47181	-0.24854	1.5089	0.015145	-0.52922	-0.082724	0.086851	-0.035761	-0.35436	-0.068034	-0.0060336	0.15322	0.11949	-0.18148	-0.14555	-0.50114	0.46754	-0.03241	0.00057442		0.048223	0.084552
-0.31563	0.29481	0.16092	-0.103	-0.18921	-0.24706	0.75574	0.061667	0.026991	-0.075955	0.41381	0.16971	-0.30861	0.0042952	0.034102	0.33596	-0.0071052	-0.18623	0.57319	0.21639	-0.67801	-0.019856	0.1633		0.046966	0.065287
0.056181	-0.19819	0.21975	0.046405	-0.15572	-0.11028	-1.3174	0.089596	-0.18244	-0.033124	-0.35434	-0.16825	-0.28158	-0.16453	-0.0093892	-0.40608	-0.017734	-0.060483	-0.069623	-0.16171	-0.34166	-0.041333	-0.0033487		-0.15936	0.061306
0.15417	0.20784	0.0074991	0.087181	-0.52344	0.2801	-0.89072	0.054698	-0.5423	0.028795	-0.6025	-0.020343	-0.2343	-0.075198	-0.067994	0.3239	0.046096	-0.011018	-0.0011496	-0.74468	-0.26729	-0.0042679	-0.035634		-0.12307	0.067903
0.097928	-0.46259	0.17545	0.060244	0.10239	0.22961	-0.39574	0.1364	0.23975	0.17857	-0.12031	0.041801	-0.43439	-0.016781	0.16439	0.30283	0.13187	0.32269	-0.09198	-0.24727	0.16705	0.0091753	0.018066		0.026485	0.0469
0.1942	-0.41724	0.1329	0.012697	-0.47937	0.13194	0.65794	0.16597	0.61964	-0.082183	0.092423	0.14542	-0.2712	-0.063954	-0.003188	0.035754	-0.11631	0.21284	-0.45437	0.32226	0.45685	-0.077827	0.22664		0.062688	0.062577
0.021319	0.41399	0.028522	-0.02912	0.20969	0.13207	-0.12818	-0.03455	0.29353	-0.20734	0.19284	-0.079701	-0.11894	0.13072	0.26402	0.469	0.17876	-0.1015	0.031923	0.16235	0.033953	-0.094761	-0.031729		0.075516	0.037081
-0.018472	0.12161	0.19927	-0.10676	-0.51514	0.3051	0.28669	0.0224	0.087158	0.17593	0.071199	0.011785	0.28022	-0.11113	-0.23605	-0.21704	0.059342	0.40014	-0.14835	-0.076761	-0.22688	0.096177	0.030664		0.021352	0.044178
0.14216	0.0839	-0.088123	-0.0051143	0.076062	-0.24631	-0.07869	0.25096	0.082605	-0.17959	-0.40461	-0.11964	0.37375	-0.063221	-0.21156	0.10504	0.032849	0.43279	-0.0822	0.036105	-0.014086	0.0078287	-0.13604		-0.00022324	0.039823
0.18933	-0.36242	0.18473	0.026619	-0.11651	-0.031487	-0.49356	-0.13761	-0.26967	-0.070866	-0.20902	-0.011706	1.0489	-0.00504	-0.11822	0.19036	0.05913	-0.0073043	0.014687	0.24675	-0.31155	-0.0026931	-0.10388		-0.012653	0.061599
-0.11862	-0.219	-0.059041	-0.030764	-0.075593	-0.17155	-0.60789	-0.0106	-0.87355	-0.064962	0.45035	-0.053985	-0.37309	0.010283	0.16919	-0.48689	-0.18363	0.035984	0.022141	0.059799	-0.065178	0.0073721	0.16564		-0.10755	0.057174
0.039483	-0.22586	-0.32383	-0.033806	0.0045272	-0.061749	-0.21892	-0.14814	-0.55353	-0.019261	-0.2407	0.22078	-0.65162	0.19107	0.040275	0.87969	0.00027933	-0.11244	-0.1544	0.57474	0.89806	0.13359	-0.050464		0.0081641	0.077949
-0.16502	0.89275	0.23029	0.045254	-0.074746	-0.1386	1.0398	0.026093	0.074989	0.031016	0.30149	-0.11906	-0.073172	0.1688	0.25131	-0.14122	-0.085263	-0.011018	0.33702	0.13418	-0.17045	0.026019	-0.17394		0.10463	0.065362
0.14191	0.10236	0.10574	0.071589	-0.10079	-0.18774	-1.361	-0.2501	-0.0055167	-0.23331	0.66476	0.032342	0.2402	0.31608	0.033108	0.098744	0.1438	0.185	0.17865	-0.17736	-0.2143	0.031999	0.0015462		-0.0079256	0.074876
0.087542	-0.47605	-0.070427	0.037389	-0.52344	0.12327	-0.95672	0.0070575	0.062564	0.05587	0.42146	-0.080156	0.54372	-0.27995	0.069994	0.55062	-0.075275	0.046078	0.98586	-0.045267	-0.48619	-0.024832	-0.036625		-0.0027612	0.083622
0.038628	0.45431	0.044282	-0.025366	0.35365	-0.062192	-0.098736	-0.0229	-0.19337	0.42481	-0.35042	-0.069403	-0.27691	0.43534	-0.048906	-0.11588	-0.091125	0.33321	0.027264	-0.38579	-0.3916	0.099122	-0.030758		0.0020548	0.05279
0.18741	-0.34844	0.030619	0.038567	-0.08876	-0.024146	0.52827	0.059613	-0.019814	0.039001	0.010844	-0.053166	0.9673	-0.15495	-0.16427	0.15474	-0.13607	-0.1819	0.32165	0.11049	0.0099329	0.029739	0.351		0.072507	0.056862
-0.16542	-0.30284	-0.034528	-0.026189	0.39971	0.071554	-0.87896	-0.29226	0.086266	0.017586	0.13733	-0.025611	0.034416	-0.033071	-0.16475	-0.14122	-0.01035	0.061533	-0.43249	0.30582	0.21968	-0.023919	-0.15687		-0.058895	0.054421
0.13104	-0.18236	0.21748	-0.069514	0.02454	-0.06998	-0.16355	0.23234	0.76098	-0.14375	0.23814	-0.19477	0.22098	0.15444	0.20264	0.58425	-0.20902	-0.24168	0.47724	-0.12829	-0.18265	-0.038389	0.038043		0.072094	0.056256
-0.060259	-0.070836	0.08631	-0.068829	-0.48739	0.20595	0.70982	-0.22384	-0.42433	0.068839	-0.34949	-0.085767	0.67937	-0.014872	0.25869	-0.47785	-0.074194	-0.026473	-0.31744	0.61875	-0.035054	-0.077371	-0.079689		-0.010694	0.069254
0.060295	1.2199	-0.19967	0.0014353	-0.08876	0.046246	-0.9992	0.16337	-0.33713	-0.01382	0.3173	0.033855	0.93142	-0.14058	-0.12689	-0.037808	0.1386	-0.034104	0.56061	0.11385	-0.41867	0.0073721	0.015188		0.052731	0.090525
-0.2703	-0.5636	-0.099323	-0.077956	0.07063	-0.045286	0.16883	0.016367	-0.37358	0.023461	-0.52629	0.025326	-0.13761	-0.035216	-0.17792	0.10378	-0.16517	0.18439	-0.12785	0.36181	-0.17045	-0.023691	0.010778		-0.079516	0.044802
0.15254	-0.36799	0.10855	-0.038026	0.090363	-0.15869	1.0634	0.14764	0.13094	0.04642	0.4086	-0.12385	0.56972	-0.00025466	0.15053	-0.32698	-0.22336	0.35506	-0.2457	-0.067829	-0.049553	-0.00041071	0.022026		0.071441	0.065034
0.033252	-0.37086	0.027816	0.049694	1.0865	0.065577	-0.94616	0.29956	0.016652	-0.12047	-0.085295	0.046703	0.37739	0.15589	0.054827	0.224	-0.063764	-0.27733	-0.25595	0.61791	-0.25508	0.019355	-0.051309		0.028213	0.078698
0.055897	0.35074	0.050055	0.077344	0.12041	-0.12484	-0.75168	-0.076834	-0.011304	-0.08784	0.033361	-0.057849	0.43564	0.099609	0.22859	-0.17337	-0.17103	-0.19715	0.25038	-0.32418	0.11328	-0.023143	-0.22455		-0.017759	0.051122
0.01134	-0.16205	0.081585	-0.007334	-0.028685	-0.0022865	0.4057	0.22058	-0.18606	-0.15285	0.259	0.032688	0.3135	0.14437	0.12181	-0.65784	0.050222	-0.49727	0.11856	-0.080936	0.6845	0.098436	0.020586		0.034242	0.057313
0.11866	-0.27409	0.24431	-0.01635	-0.20838	-0.12303	0.15584	-0.042351	0.060438	0.055979	0.34226	0.037481	0.092072	-0.018219	-0.14085	-0.54263	0.15097	0.094727	-0.084529	-0.099613	0.80845	-0.01431	0.1462		0.032306	0.052265
0.078705	-0.35269	0.052338	0.029195	-0.62417	0.045051	-0.06575	-0.18564	0.49322	0.20786	0.26663	0.023103	0.14668	0.17742	0.032705	0.4364	-0.083315	-0.18087	0.133	0.1994	0.21775	-0.03896	-0.10807		0.03913	0.050485
-0.16073	0.14431	0.20521	0.10299	0.021417	-0.1151	0.22066	0.27545	-0.16997	0.20844	-0.11196	0.020078	-0.17816	-0.21002	0.12406	-0.010206	0.087571	-0.019262	0.05335	0.3178	-0.39963	-0.11793	-0.13885		0.0065008	0.037671
0.25392	-0.43964	-0.26061	-0.10371	-0.033547	0.39363	0.36449	0.14215	-0.63348	0.064724	0.66066	-0.0070219	0.038547	0.15709	-0.18008	0.19013	-0.047914	0.044228	0.26761	-0.39135	0.07821	0.03088	0.12407		0.030999	0.059837
0.091738	-0.34581	0.070021	-0.0045115	0.45436	-0.17606	0.70626	0.22729	0.10145	-0.2635	-0.27573	0.013407	-0.47336	-0.21216	0.075497	0.27271	0.011136	-0.092439	0.30443	0.11049	-0.28331	0.039234	0.27596		0.027265	0.057626
-6.3331e-05	0.02831	0.47598	0.016425	0.020815	-0.21381	-1.057	-0.029349	-0.12317	-0.18558	0.054253	-0.032153	0.24695	0.11684	-0.21992	0.066603	-0.029245	-0.0042161	-0.10316	0.31949	0.3909	-0.11884	0.035884		-0.014959	0.060459
-0.13573	0.36706	0.040254	0.098635	0.36337	-0.23552	-1.0628	-0.045758	0.14826	-0.16098	0.38996	-0.022567	0.36131	-0.0040725	-0.18136	0.11482	-0.13825	0.26312	0.33098	0.17095	-0.17768	0.03686	-0.026689		0.021486	0.064589
-0.084533	0.48725	-0.097223	0.17007	0.021701	-0.15629	1.0281	-0.14801	-0.5225	0.020131	-0.17566	0.028843	-0.59344	0.072074	-0.3095	0.78329	-0.071804	0.16151	0.11996	-0.58975	-0.07168	0.079792	-0.13255		0.00086004	0.079288
-0.032156	-0.025476	-0.17322	0.036238	0.20941	0.20278	-0.5466	0.0044571	-0.29125	0.46997	0.26291	-0.12852	0.15395	0.16976	0.033698	-0.12767	-0.21359	0.031644	-0.31184	0.087375	0.022506	0.02659	-0.17254		-0.013547	0.04569
-0.017331	0.36467	0.071771	0.10883	0.03515	0.40114	-1.0062	-0.18496	-0.10189	-0.0059411	0.046791	-0.074084	1.277	-0.087645	-0.082733	-0.049869	0.159	0.33753	-0.12319	-0.33033	0.10946	0.062171	-0.10821		0.034832	0.080611
0.0052313	-0.51614	-0.15238	-0.028188	-0.51686	-0.049624	-0.59374	0.013767	0.0032912	-0.1522	0.43187	-0.038914	-0.082562	-0.13052	0.16242	-0.18089	-0.16496	-0.48901	0.052417	-0.30719	-0.57466	-0.069565	0.17697		-0.13919	0.054286
0.046203	-0.34899	0.042528	0.062929	0.20568	-0.3459	0.20888	-0.047136	-0.43892	0.116	0.037108	-0.059361	1.1492	0.51293	0.059658	-0.38497	0.13252	0.028352	0.30303	-0.03245	0.3825	-0.047085	-0.051021		0.066595	0.069504
-0.073658	0.26001	-0.15081	0.13098	0.011376	-0.22009	-1.2998	0.1208	0.61327	-0.059305	-0.6349	-0.22234	-0.3845	0.018416	-0.0070269	0.22377	-0.16386	0.24498	-0.13716	-0.36932	0.2639	0.11337	0.33696		-0.060215	0.080152
-0.18183	0.0087733	-0.11613	0.17054	0.021985	0.13105	2.2467	-0.19125	0.22119	-0.045659	0.33723	-0.20563	-0.18234	0.32253	-0.29152	0.16074	0.028509	0.17408	-0.43854	-0.20131	0.076285	0.0021683	-0.063042		0.086284	0.10646
0.011015	-0.05661	-0.0003813	0.058956	-0.18893	0.12251	-0.75874	-0.075611	-0.16206	-0.0033961	0.43654	0.038994	0.63106	-0.16285	-0.16995	-0.57576	-0.10719	0.13059	-0.20658	0.63461	0.059134	-0.029694	-0.068784		-0.019266	0.064681
0.16086	-0.63267	0.20067	-0.038491	0.034298	0.25912	0.0038356	-0.0132	-0.23469	-0.24274	0.73537	0.15581	0.13626	-0.17291	0.091605	0.50389	0.21959	0.13904	0.015154	0.067308	-0.13269	0.058339	-0.092971		0.053078	0.055585
-0.085387	0.46776	-0.0016065	-0.048906	0.27868	-0.040335	-0.9332	0.062213	0.16256	0.11378	0.27687	-0.02572	0.54427	-0.26774	-0.18206	-0.14474	0.19375	-0.021942	-0.262	0.14868	0.10107	-0.087759	-0.029354		0.0095167	0.060738
0.011829	-0.10801	-0.021042	0.14304	0.048314	-0.020866	-0.0221	-0.19003	0.28381	0.066834	0.44475	-0.021055	0.17888	-0.20979	-0.27667	0.60082	0.037414	0.11245	0.2094	-0.056401	0.27952	-0.044369	0.00043046		0.06292	0.042617
-0.12966	0.18251	0.046026	0.025578	-0.15458	-0.2288	-0.26374	0.11383	-0.1952	-0.14496	-0.04749	-0.015679	-0.35177	-0.24977	-0.019216	-0.15729	-0.14867	0.13223	-0.3179	0.25708	-0.56933	-0.0075318	0.0501		-0.095401	0.039976
0.031419	-0.022311	0.1462	0.071835	-0.29364	-0.15014	0.13462	-0.28994	-0.10615	0.15339	-0.55275	0.2939	0.43509	0.0522	-0.13199	0.49939	-0.00014798	0.38123	0.60859	0.1545	-0.19406	-0.10866	0.062879		0.051107	0.057233
0.030361	0.15615	-0.063951	-0.097632	0.26892	-0.012635	-0.7281	0.057845	0.093541	0.028119	0.060387	0.089109	-0.86003	-0.31106	-0.26259	-0.96912	-0.021647	-0.37606	0.10272	-0.1963	-0.075098	-0.030926	0.036604		-0.13397	0.067371
-0.14668	-0.024989	0.11556	0.00075012	-0.054695	0.014484	-0.12939	-0.017699	-0.31859	-0.0069427	0.14627	-0.11252	-0.23689	0.34003	0.075389	0.037742	-0.2366	0.19489	-0.21403	0.2777	0.52167	-0.040991	-0.12695		0.0025008	0.041629
0.058625	0.033815	-0.14766	0.044185	0.53362	0.12176	-0.24369	-0.12871	0.099923	-0.080964	0.10081	0.034201	-0.045656	0.0050012	0.0079262	-0.22257	0.29016	-0.2697	0.12648	-0.59419	-0.28371	0.090885	0.010508		-0.019954	0.046394
0.11992	0.27055	-0.043105	-0.049371	0.057753	-0.04095	0.46585	-0.063701	-0.46264	-0.025814	-0.27588	-0.068018	0.94081	-0.0069489	-0.065417	0.57268	-0.1326	-0.23693	-0.0020813	0.50116	-0.30391	0.063426	0.17211		0.0603	0.065909
0.070477	-0.12146	0.44442	0.15474	-0.36749	-0.077015	-0.77996	-0.14621	0.55125	-0.024595	0.2059	-0.15318	-0.648	0.15204	-0.0093892	0.25587	-0.088309	-0.035955	0.030991	0.12081	-0.28102	-0.13205	-0.011591		-0.038684	0.062516
-0.061236	0.24526	-0.028403	0.18425	-0.37178	-0.031351	0.16762	0.0091119	0.18898	0.13942	-0.43725	-0.058669	-0.29563	0.029451	-0.2612	-0.17085	-0.088521	-0.20499	0.048691	-0.15506	0.37448	0.016182	0.11381		-0.02816	0.042477
0.15214	0.042244	-0.0066835	0.014807	-0.22385	-0.14475	0.2678	0.16639	0.38714	-0.18916	-0.49014	-0.15901	0.14196	0.042839	0.18297	0.25942	0.096037	0.10379	-0.10595	0.29608	-0.054894	-0.038161	-0.097596		0.027975	0.041809
-0.1084	0.41029	0.19033	0.036814	-0.53374	0.51647	-1.163	0.042918	0.50386	0.2556	0.034323	0.042274	0.07182	-0.19925	-0.11519	0.13589	0.023301	-0.051423	0.17073	0.15951	0.11862	-0.052063	-0.22261		0.011612	0.072279
0.12359	0.011696	-0.23085	-0.01857	0.36021	-0.010518	-0.42049	0.27327	0.23123	-0.11313	-0.24143	0.011202	-0.58927	-0.069445	-0.098678	-0.23086	-0.20946	0.13554	0.10972	-0.55687	-0.21315	0.16228	-0.02347		-0.069889	0.051356
-0.26381	-0.23375	-0.19354	0.01563	0.35479	-0.052322	0.38449	-0.052051	0.012397	0.086924	0.36873	0.1383	-0.47547	-0.10514	-0.032289	-0.21078	0.021992	-0.16375	-0.03888	-0.3278	0.32072	0.082051	0.40518		0.0018097	0.050618
-0.024338	0.63414	0.17579	-0.036026	0.41344	-0.2388	0.56837	-0.092306	0.25647	0.040545	-0.12201	-0.089031	0.063512	0.063445	-0.15186	-0.0024187	-0.09309	-0.37009	0.43113	-0.30301	-0.64636	0.12941	0.085734		0.030115	0.06224
0.10522	-0.48421	0.088228	0.14045	0.018827	0.15335	-0.038594	-0.07738	-0.16903	0.003156	-0.29322	0.17136	0.10298	-0.070177	-0.12464	-0.32824	-0.19774	0.2252	-0.2103	-0.18431	-0.5392	0.021158	-0.20946		-0.08246	0.042959
0.031705	-0.01812	0.11468	-0.074446	-0.38093	0.011512	-0.5077	0.19635	-0.42252	-0.067075	0.077533	-0.053402	-0.098641	-0.19949	0.090047	-0.67642	-0.18993	0.12564	-0.28343	-0.026041	-0.59905	0.066807	-0.12249		-0.13067	0.050435
0.023559	0.074156	-0.33049	-0.17901	-0.097916	-0.04095	1.839	-0.066302	-0.13836	-0.16363	0.17589	0.015521	1.2215	0.041401	0.012356	-0.12992	-0.05487	-0.12418	-0.35935	-0.16455	0.69482	-0.058952	0.084114		0.098862	0.10497
0.198	-0.053686	-0.050112	-0.13756	0.25291	-0.075684	0.72865	-0.11228	-0.19794	0.16037	0.07677	-0.048263	0.16172	-0.14513	-0.02343	0.27973	-0.013181	-0.54426	-0.19633	-0.0397	0.09649	-0.046857	-0.20443		0.0028607	0.05001
-0.16737	-0.30576	-0.19529	-0.027723	-0.12853	0.32532	0.76758	-0.11173	0.23944	0.023895	-0.33029	-0.11755	0.00060156	0.21382	-0.10555	-0.34229	0.092126	-0.37792	-0.371	-0.64605	-0.32906	0.0632	-0.035779		-0.081126	0.061403
-0.094552	0.1522	-0.083034	0.0075463	-0.2055	0.097034	0.14051	-0.066562	-0.040494	-0.1513	-0.19709	0.040288	-0.14645	-0.131	-0.084208	0.48156	-0.024037	-0.083787	0.10552	0.32674	-0.084652	0.028507	0.1651		0.0066234	0.034925
0.16561	-0.080093	-0.014211	-0.13451	0.20856	0.023636	1.2696	-0.07738	-0.19977	-0.067075	0.22862	0.023103	0.27088	-0.032575	0.0090002	-0.207	0.22024	0.88064	-0.037483	-0.09822	-0.076259	-0.058383	0.038404		0.098058	0.071035
0.036266	0.11581	0.12186	0.093843	0.043169	0.05762	-0.32149	0.1052	-0.11921	0.09613	0.24355	-0.060291	-0.23744	-0.13626	0.06645	0.16425	-0.03619	-0.15386	0.22478	0.20382	0.3966	0.050416	-0.0044646		0.041329	0.034099
-0.039773	-0.1676	0.096117	-0.01002	-0.34831	-0.15943	0.93488	-0.18181	0.15736	-0.01206	0.16451	0.018911	-0.93592	-0.062751	-0.097391	-0.052619	0.01852	-0.032458	-0.065431	-0.47829	-0.21582	-0.046971	-0.054388		-0.068293	0.06618
-0.11793	0.28244	-0.084091	-0.0020725	0.054594	-0.042418	1.6456	0.11329	-0.12649	-0.14554	-0.56615	-0.11743	-0.12984	0.12307	-0.12963	0.19212	-0.1085	-0.3336	0.014687	-0.53208	0.37753	0.050646	-0.027104		0.017004	0.086991
-0.14065	-0.069276	0.064766	0.026866	-0.02354	0.10663	-0.21892	-0.095713	-0.6985	-0.091387	0.60777	0.036661	0.50789	-0.11039	-0.14421	0.47003	-0.09309	-0.17015	-0.30905	0.20412	0.056081	0.046241	-0.077314		-0.0050059	0.057326
-0.040912	0.26135	-0.20177	-0.069157	-0.21125	-0.012771	-0.72574	0.027731	-0.12985	-0.069187	-0.37295	0.0064092	0.020359	0.093385	-0.13387	-0.0061961	-0.054431	0.060295	-0.15206	-0.33727	0.12625	0.13731	0.069716		-0.074548	0.042892
0.0073491	-0.0046735	0.097167	0.053091	-0.36233	0.03156	-0.59846	-0.30349	-0.23317	-0.01428	0.27146	0.081166	-0.02225	0.3053	0.082263	0.19765	-0.0051423	0.00073577	-0.048661	-0.12356	-0.12964	-0.12934	-0.042924		-0.038703	0.041888
0.063391	0.88695	0.017133	-0.087213	-0.18921	0.20954	1.0127	-0.11639	-0.2335	0.0095995	-0.079889	-0.11964	0.36756	0.21166	0.089456	-1.0705	-0.0077463	0.038651	-0.19771	0.083459	0.0068806	0.014037	0.20145		0.04829	0.081505
0.0062495	-0.3859	0.18946	-0.085106	-0.54433	-0.057274	0.26547	0.13188	-0.19733	-0.11603	-0.16131	0.083627	0.95014	-0.010061	0.083256	0.15925	0.16162	-0.22931	0.16748	-0.1021	0.60329	0.12375	0.13036		0.050743	0.063718
0.11031	0.47701	-0.052219	-0.062142	0.50932	-0.069706	0.58842	0.024585	-0.29337	-0.23807	-0.1442	-0.029219	0.15341	0.1767	-0.10013	-0.062924	0.402	0.02238	0.23501	-0.057244	0.40841	-0.14075	0.15358		0.087442	0.051566
-0.087547	0.0744	0.3026	0.049009	-0.046711	0.2648	0.22538	0.32117	0.14703	0.11765	-0.22597	0.26716	0.16172	-0.11591	-0.27627	-0.79265	-0.0066645	0.10318	-0.044469	-0.63099	-0.50563	0.040809	-0.093114		-0.032653	0.061081
-0.020427	0.85426	-0.066225	-0.017529	-0.093618	-0.27328	1.0669	0.07441	-0.038366	0.054515	0.15092	-0.0025935	0.032305	0.018416	0.030637	0.32695	0.0052736	0.24849	-0.013726	0.021053	-0.029713	-0.042566	-0.090884		0.095444	0.062276
0.095525	0.088918	-0.30772	-0.08872	-0.21526	0.40681	2.3846	0.08645	0.40569	-0.16262	-0.34744	0.081294	0.50789	-0.020364	-0.071134	0.024454	-0.11068	-0.16706	0.23735	-0.23614	-0.47438	0.092233	-0.10332		0.091582	0.11602
-0.016436	0.018809	-0.037851	0.010232	-0.097629	0.027837	0.43636	0.030462	-0.18577	0.0090311	0.084231	-0.046514	0.2818	-0.049336	0.053645	-0.36641	-0.23313	0.11225	0.091542	-0.11353	-0.0015129	-0.1002	0.013856		-0.0034028	0.03341
-0.15756	-0.85806	0.018711	-0.060962	-0.024108	0.16999	-0.35449	-0.17427	-0.15415	-0.19224	0.35865	-0.040317	0.39666	0.0095774	-0.096397	-0.44345	0.11557	-0.26434	-0.0099995	-0.32949	0.13387	-0.032615	0.054239		-0.084138	0.055454
-0.11435	0.24156	-0.0047529	-0.03978	0.61148	0.06633	0.97032	-0.10201	0.35098	0.26114	-0.26305	-0.15049	-0.064875	-0.097713	0.22623	-0.82453	0.21329	-0.14377	0.28997	-0.079545	0.066001	-0.020085	-0.21155		0.051339	0.071361
-0.036841	0.057543	-0.074284	-0.11706	0.069178	-0.44045	-0.30616	-0.25723	-0.058406	0.10458	-0.42066	-0.075726	-0.63448	0.11444	-0.12335	0.094238	0.091259	-0.045437	-0.016521	0.46856	0.63915	0.086456	-0.05032		-0.040501	0.056763
-0.027352	-0.4323	0.099792	0.009519	0.21055	0.17959	0.25842	-0.084635	0.23123	-0.13444	0.23906	-0.1103	-0.14022	0.12403	-0.11183	-0.45277	-0.0692	0.48993	0.0095637	-0.021865	0.093438	-0.035787	-0.057879		0.011589	0.044395
0.077645	0.030112	0.17807	-0.00031862	0.42089	-0.021618	0.0073361	0.22604	-0.11768	-0.016717	-0.0057382	-0.026886	-0.11323	-0.0079164	-0.1437	-0.2404	-0.084838	-0.15407	0.14511	0.046399	0.015274	-0.023577	0.024905		0.0093518	0.029055
-0.022383	0.21281	-0.029098	0.069835	-0.063566	-0.11267	-0.63146	0.083849	0.12456	-0.16629	-0.29864	-0.097323	0.45642	-0.066334	0.096839	-0.39375	-0.13434	-0.21735	-0.079871	-0.0076562	-0.3432	0.14772	0.26264		-0.052576	0.048895
-0.15706	-0.034199	0.19559	-0.082526	-0.0014695	0.06527	-1.0181	-0.16936	0.00086587	0.071383	0.049213	0.25874	-0.59344	-0.083095	-0.18048	-0.82177	-0.066597	0.080293	-0.15346	-0.29774	-0.3409	0.21007	0.05082		-0.13122	0.065514
0.053086	0.28846	-0.014387	-0.027256	-0.28108	0.27064	0.84888	-0.052883	0.39564	0.21575	0.06503	0.13678	0.33169	-0.1499	0.090047	0.46549	-0.11849	0.088537	-0.12971	-0.11075	-0.27415	-0.073422	0.095271		0.091881	0.054307
-0.012933	0.16589	-0.248	0.12464	-0.086205	-0.14877	-0.010326	-0.11475	-0.1958	-0.046554	0.15112	0.019603	0.19809	0.52249	-0.10142	0.048279	-0.15345	-0.061721	-0.33606	-0.30495	0.87404	-0.082006	0.23564		0.018993	0.056009
0.057525	0.17881	-0.10388	-0.058169	-0.23041	-0.1738	-0.32738	-0.059176	0.47803	0.0054843	-0.45213	-0.1624	1.0479	0.0090806	-0.0032684	-0.10885	-0.095251	0.22108	0.26529	-0.52314	0.021744	-0.036358	0.14206		0.0040344	0.066481
-0.1429	-0.60076	-0.062373	-0.080774	0.54679	0.4221	0.76519	-0.047396	-0.026197	0.24381	-0.14344	0.1717	-0.0040687	-0.1128	-0.035134	-0.39955	0.056297	-0.17798	0.24526	0.46049	-0.45642	0.019811	0.072416		0.031047	0.066524
0.15739	-0.12199	0.1476	-0.056743	-0.13112	0.21419	-0.26607	-0.086403	-0.049897	0.14086	0.05873	-0.16274	-0.31225	-0.12431	-0.34173	-0.47636	-0.017962	0.26911	-0.022576	-0.062261	0.24711	0.034258	-0.071718		-0.044995	0.04008
-0.015377	0.28058	-0.052915	-0.050659	0.34649	-0.14024	-0.83416	0.01967	0.10265	0.013905	0.20365	0.12148	0.10559	-0.11039	0.0062619	0.4753	0.06802	-0.03926	-0.20005	0.11217	-0.19599	0.01269	0.31808		0.023804	0.053012
-0.21213	0.88826	-0.076909	-0.054058	0.13188	-0.15899	0.066261	-0.072465	0.28775	-0.11703	-0.23025	0.04016	-0.56694	0.30602	-0.13573	0.12234	-0.062028	-0.056361	0.33098	0.55691	-0.082364	-0.14064	0.12065		0.038492	0.061735
0.1813	-0.28939	-0.28442	0.1489	0.3771	-0.17784	0.19944	-0.15279	0.3285	-0.38776	0.37039	-0.045931	0.37375	-0.044786	-0.11707	-0.0039098	0.10016	0.26251	-0.2075	0.029405	-0.35307	0.057198	-0.2117		0.0066298	0.050769
-0.0046248	0.15591	0.0055775	0.1236	-0.49911	-0.064447	0.68271	0.051135	0.42998	-0.15485	-0.50301	0.11798	0.287	-0.28403	-0.070436	-0.10458	0.06304	0.041548	-0.24058	-0.12749	-0.29857	0.11291	-0.10836		-0.0169	0.056289
-0.040506	-0.65031	0.01433	-0.081355	-0.35289	0.14601	0.91608	-0.15456	-0.27908	-0.040244	0.24259	0.062722	0.0052719	0.042604	-0.070356	-0.47586	-0.10003	-0.29711	-0.14555	0.1247	-0.60134	-0.085495	0.037143		-0.077532	0.065681
-0.28206	-0.54142	0.20276	0.17981	0.57113	0.47167	0.63085	0.026509	-0.0052189	-0.080746	0.48088	-0.1415	-0.3263	-0.090783	0.0040067	0.14719	-0.13499	-0.10749	0.094806	-0.37406	-0.37903	0.0091753	0.072055		0.018576	0.064535
0.1503	0.011161	-0.0089572	0.096062	-0.039827	-0.31388	0.69682	-0.29925	-0.64625	-0.30876	0.11909	0.028023	-0.1522	-0.14274	-0.047617	-0.26373	0.069331	0.055561	0.19403	0.215	-0.28712	-0.062446	-0.23839		-0.051121	0.054905
-0.26203	0.206	0.38734	0.038348	0.26522	-0.21589	-0.44524	0.34637	0.21056	0.20511	0.073819	-0.088576	-0.23016	0.22962	-0.0012013	0.051062	0.0098403	0.14811	0.22756	0.45575	0.04082	-0.026407	0.082314		0.074276	0.045975
-0.196	-0.5802	0.079478	-0.0040456	0.21771	-0.036749	0.96912	-0.14047	-0.072703	-0.079069	-0.35191	0.1793	0.61233	0.034001	-0.13938	-0.066172	-0.085476	-0.53395	-0.37753	0.13085	-0.17386	-0.051945	0.15124		-0.02241	0.069623
-0.068323	0.29325	0.00014776	-0.082526	0.028266	-0.29079	0.32556	-0.027139	-0.44563	0.11189	-0.058466	-0.075726	-0.0071656	-0.14391	0.093484	-0.13821	-0.15779	0.32517	0.25411	0.016038	0.0801	0.024878	0.031384		0.0038523	0.038795
0.13894	0.043851	-0.22034	-0.099026	-0.34488	-0.17006	0.01561	0.017329	-0.2897	-0.041111	-0.17715	-0.11906	-0.11839	0.14822	-0.043806	-0.31996	-0.022729	0.21428	0.40829	0.072615	-0.17386	-0.04268	-0.13785		-0.054846	0.037186
-0.0096344	-0.42726	0.11222	0.14865	-0.43559	-0.029985	1.1376	0.057975	-0.47541	0.039219	-0.35917	-0.24417	-0.21561	0.15278	0.032409	-0.011697	-0.15996	0.1578	0.41529	0.1066	-0.11896	0.034487	0.084834		-0.00032967	0.069577
-0.16073	-0.41993	0.018711	0.16553	-0.39753	-0.080191	-1.1501	0.048535	0.19383	-0.2192	-0.051966	0.12182	0.38103	-0.040734	-0.05755	0.31489	0.091259	0.41973	0.48421	-0.10881	0.39202	-0.11918	-0.034518		-0.0090815	0.07264
-0.20513	0.18305	0.013105	-0.0052239	-0.0026405	0.015986	-1.1807	-0.11626	-0.12559	0.18401	0.54459	0.07451	0.67628	-0.14729	0.086611	-0.45552	0.349	0.011442	0.072914	0.050314	-0.13611	0.077988	0.10067		0.0028698	0.072963
0.11564	0.23839	-0.20598	-0.064252	-0.25787	-0.3564	-0.71514	-0.026463	-0.43197	-0.067426	-0.44375	0.022173	0.66222	-0.07376	-0.19484	0.17933	0.31013	0.027522	0.16375	0.057824	-0.23223	0.04567	0.11885		-0.049069	0.060742
-0.18677	0.14694	-0.049936	-0.049975	0.0062304	-0.23761	0.31612	-0.14772	0.2452	-0.01095	0.00019726	-0.058432	0.10765	0.25813	-0.014195	-0.42589	0.028949	-0.055341	0.55967	-0.3582	0.49155	-0.043707	0.016447		0.023407	0.0495
-0.16745	0.11873	-0.10335	0.03495	0.52333	-0.1428	0.12874	-0.10736	-0.34627	-0.25828	-0.40312	0.049272	-0.34139	0.12474	-0.17664	-0.33401	-0.18015	-0.17366	0.014687	-0.4192	0.23301	0.017665	-0.10373		-0.087491	0.047271
-0.046656	-0.20476	-0.1839	-0.05488	-0.097062	0.37146	0.29729	-0.048228	-0.32405	0.10146	-0.28073	0.012478	-0.057094	-0.222	0.15209	0.12814	0.16183	0.24169	-0.10363	0.1247	0.20746	0.032227	0.061617		0.011715	0.038781
0.020138	-0.21032	0.0020783	0.017029	-0.21323	-0.28614	-0.76582	-0.10489	-0.11981	0.018129	-0.17438	0.061082	-0.099719	0.078768	0.066236	-0.81524	0.019829	-0.28846	-0.24384	-0.2038	0.71158	-0.019514	-0.36284		-0.12666	0.062202
0.40441	-0.03868	-0.063951	0.021357	0.30128	-0.076743	-0.12818	0.24386	0.14796	-0.18503	0.45649	-0.16089	0.19759	0.057928	-0.063269	-0.28556	-0.18058	-0.19035	-0.30252	0.053099	-0.24977	0.10453	-0.02768		0.0015348	0.044404
0.19681	-0.63315	0.16949	-0.1035	0.46667	-0.17169	-0.72693	0.25137	-0.23167	0.098025	0.29327	0.30266	-0.19483	-0.061549	-0.14429	0.44041	0.0078773	0.13266	-0.067294	-0.13276	-0.048424	0.069291	0.13792		0.0021898	0.060974
-0.018758	-0.31287	-0.0017828	-0.03756	-0.1786	-0.18367	-0.16238	-0.064793	-0.006453	-0.16274	-0.25559	-0.10376	0.74848	-0.061549	0.11354	-0.24315	-0.029245	-0.059463	-0.4227	-0.13916	0.34587	0.14431	0.010077		-0.047041	0.049235
-0.26883	-0.16944	-0.16376	0.02007	-0.13397	0.079205	1.0386	-0.28994	-0.22891	0.17936	-0.20846	-0.18857	-0.53887	-0.05509	0.088464	0.43789	-0.05204	0.084211	-0.10084	-0.14751	-0.29284	0.015178	-0.051309		-0.041191	0.063853
-0.0025477	0.92705	-0.10055	0.10393	-0.20152	0.024216	-0.8448	-0.11722	0.061927	-0.21	-0.44841	-0.15901	0.29683	0.054815	0.054342	-0.10156	-0.085918	-0.54178	-0.027701	-0.38911	-0.067865	-0.012621	0.027425		-0.076525	0.068171
0.05777	0.099735	-0.12121	-0.0056897	-0.17261	-0.01547	-0.23897	-0.034264	0.16528	-0.28656	0.28562	-0.15925	-0.53367	-0.11351	0.045591	0.064118	0.097988	0.26395	0.10413	0.030798	0.039692	-0.039188	-0.24357		-0.030839	0.038964
-0.035862	-0.081116	-0.086016	-0.10607	-0.0006179	-0.081216	-0.59257	-0.023446	0.33944	0.045987	0.50154	-0.082724	-0.40686	-0.15997	0.014235	0.1615	-0.17495	-0.22704	-0.22195	0.15757	0.27952	-0.063014	-0.1331		-0.042467	0.048546
0.087461	0.1219	0.046026	0.063505	0.24489	0.1192	-0.17533	0.25506	0.13456	0.079939	-0.085295	0.063414	0.28077	0.090274	0.0087048	-0.090029	-0.21163	-0.38719	0.072448	0.254	0.39202	-0.01342	0.094733		0.06287	0.036279
0.20586	0.11265	-0.20948	0.10696	-0.14199	0.12234	-0.91312	-0.070254	0.065884	-0.030687	-0.27496	-0.10002	0.019327	0.039493	-0.16023	-0.063156	-0.1339	0.10957	-0.19166	-0.23754	0.45609	-0.088783	0.029584		-0.05861	0.051988
0.22908	0.14031	-0.0059781	0.021357	0.18049	0.1538	-0.56663	0.044972	-0.20614	-0.1513	-0.13299	-0.13589	-0.98375	0.014834	-0.1204	-0.17287	0.15337	-0.20663	-0.17396	-0.10016	-0.11362	0.037545	-0.029768		-0.092362	0.05429
0.14745	0.47277	0.16792	-0.006046	0.028834	0.24308	0.30318	-0.047682	-0.63314	-0.029144	0.46746	-0.037292	-0.24938	0.026339	-0.055778	0.55585	0.036334	0.11883	-0.01885	0.043905	-0.22571	0.056855	-0.033259		0.057936	0.052975
0.021238	-0.41938	0.11293	-0.13136	-0.20696	0.0073109	-1.0122	-0.086559	-0.71491	0.0045908	0.57662	0.018437	0.033877	-0.00072535	-0.11637	-0.12618	-0.13889	-0.15881	0.7092	0.05504	0.26583	0.13436	-0.14849		-0.057452	0.073603
0.083795	-0.2285	-0.065353	-0.12879	-0.15288	-0.015332	0.79346	-0.10338	0.14643	-0.20835	-0.091629	-0.043944	0.098314	0.0613	-0.005255	-0.099572	0.15639	-0.14273	-0.40081	0.44989	0.36077	-0.0091292	-0.038586		0.018092	0.052121
0.031908	-0.031275	-0.069028	-0.10383	-0.1483	-0.20331	-0.8436	0.024299	-0.266	-0.2029	-0.12516	0.0096711	0.44861	-0.074727	0.10844	0.20017	0.021565	0.089367	-0.16697	-0.11382	0.13043	-0.03387	0.041462		-0.055516	0.048245
0.047425	-0.024989	-0.19091	-0.095413	-0.10508	0.093447	-0.66328	0.25712	0.361	0.35576	0.17683	0.050438	0.20536	0.012925	0.11689	-0.51801	0.082138	0.0025859	-0.28156	-0.22109	0.23111	0.16759	0.074575		0.0058636	0.052797
-0.13055	-0.11327	0.2574	-0.026654	0.1851	0.023191	-1.4518	-0.11392	-0.6903	-0.072733	-0.42774	0.034091	0.16172	-0.10537	0.018047	-0.3019	-0.029459	0.11595	0.65378	-0.32393	-0.57085	0.12183	-0.039414		-0.1229	0.084214
-0.1925	0.16457	-0.20737	-0.045618	0.38452	0.2064	-0.34623	-0.27925	0.11754	-0.29133	-0.4851	-0.10458	0.70173	-0.081186	0.13203	-0.11286	-0.1769	-0.12316	-0.49397	-0.3827	0.3051	-0.017825	-0.17701		-0.065465	0.060216
0.0019323	-0.082431	0.036745	-0.15007	-0.01034	0.096896	-0.84952	-0.0088053	0.029714	0.13365	-0.0020235	0.077319	0.43248	-0.053886	-0.090705	0.58021	0.40807	-0.029982	0.22058	-0.25343	0.26506	0.0061397	0.090051		0.036855	0.057086
0.0072677	-0.13515	-0.31139	-0.059921	-0.41441	0.34571	0.77107	-0.21507	0.53791	-0.038999	0.12224	-0.079808	0.15341	0.29189	0.059766	-0.7442	-0.11544	0.25798	-0.19166	-0.23306	-0.11056	0.052337	-0.076467		-0.0055024	0.066241
0.20431	-0.15176	-0.039605	-0.076915	-0.0089208	0.25463	1.4252	0.037457	-0.27605	0.12366	-0.48494	-0.067781	0.068183	0.11684	-0.03857	-0.99523	0.061733	0.333	-0.13996	0.27128	-0.50791	-0.054321	-0.058149		-0.00016603	0.088727
0.10717	0.49466	0.18823	0.12875	-0.031808	-0.11568	-0.52656	-0.079564	0.033375	-0.071081	0.1815	-0.092309	-0.11427	0.095059	0.10862	-0.48689	0.058914	-0.11017	-0.069157	0.17124	0.17505	-0.13781	-0.22637		-0.013874	0.046005
0.067462	-0.31049	-0.050289	-0.018706	0.023689	0.17029	0.68388	-0.054105	-0.24989	0.22219	0.40766	-0.12922	0.12638	0.13815	-0.12493	-0.19394	-0.081137	0.073695	0.21126	-0.95283	-0.19675	-0.024033	0.26155		-4.9565e-06	0.063793
0.068808	-0.51452	-0.048534	-0.072089	-0.052991	-0.05427	0.90312	0.031424	0.48077	-0.081614	-0.14791	-0.054933	-0.16258	0.044278	0.061913	0.043275	0.034157	-0.21961	0.16189	0.45908	0.13959	-0.070364	0.061979		0.043951	0.057387
0.0021767	0.034595	0.16109	0.091155	-0.05214	-0.0091856	0.1464	0.21114	-0.6508	0.47761	-0.52087	0.11902	0.25477	-0.31394	-0.095216	-0.46758	-0.078105	-0.10564	0.12835	-0.11547	0.38479	-0.10234	-0.098424		-0.026027	0.056796
-0.040261	0.27477	-0.24398	0.034704	-0.25504	-0.066838	0.63557	0.028693	0.09052	0.081591	0.43207	-0.20351	-0.065406	-0.27014	0.073617	0.003115	-0.069626	-0.051219	0.39479	0.029955	-0.048424	0.096065	0.0072871		0.037752	0.046217
-0.027433	0.44589	-0.17235	0.032703	-0.084469	0.14645	0.82408	-0.21617	0.016355	-0.18514	-0.44246	0.13573	0.53487	-0.018455	-0.2855	-0.40608	0.11146	-0.007726	0.33889	-0.010148	0.32491	-0.10357	0.05442		0.04375	0.06238
-0.1767	-0.57333	-0.27462	-0.05688	-0.30883	-0.076297	0.24659	0.1234	-0.064791	0.15761	0.11219	0.012132	-0.036797	0.28279	-0.088047	0.077173	-0.18276	-0.20684	-0.016987	0.13835	0.26009	0.0066875	0.17644		-0.02041	0.043043
0.001525	-0.23165	-0.031902	0.068081	-0.046711	0.1096	1.4924	-0.0097675	0.12941	-0.089276	0.17424	-0.013345	-0.26963	0.06585	-0.13495	0.16979	0.13512	-0.067911	-0.11714	-0.157	0.25855	-0.10731	-0.071446		0.054632	0.071077
-0.054394	-0.26381	0.089642	0.18367	-0.015237	0.35814	-0.24841	-0.10791	0.55006	0.196	0.60252	-0.18891	0.44187	-0.12117	0.13695	-0.051857	0.0033239	0.047316	0.46745	-0.052517	0.35925	0.017551	-0.031729		0.10077	0.052742
0.41133	0.043072	-0.063246	0.046541	0.015669	0.096589	-0.0044382	-0.031533	-0.36719	0.039761	0.11647	-0.23718	0.54789	0.096261	-0.11205	0.47503	0.14272	0.077409	0.043101	-0.055851	-0.22535	0.074612	-0.045713		0.047126	0.044017
0.16989	0.41612	0.27559	0.021934	-0.28934	0.23693	-0.43699	-0.021132	-0.22647	-0.059305	0.49746	-0.056446	-0.24367	0.27944	-0.043216	-0.28758	-0.10111	0.2489	-0.23032	0.24844	-0.31496	0.12792	0.099411		0.013543	0.053446
0.020667	-0.56963	0.2793	0.088223	-0.22927	-0.18625	-0.72693	0.060991	-0.20125	-0.11957	-0.086986	-0.0016458	-0.26756	-0.27181	0.020114	-0.62245	-0.035761	-0.2326	0.030991	0.1757	0.63915	0.066346	-0.035921		-0.09592	0.061528
0.095809	-0.77899	0.020809	-0.1022	-0.10678	0.14887	0.095752	-0.25023	0.29625	-0.01271	-0.17586	0.04344	0.43042	-0.027084	0.01845	0.24988	-0.2429	-0.27197	0.23687	-0.14056	-0.2776	0.045442	-0.13633		-0.036575	0.052176
-0.18961	-0.1141	0.027287	-0.043288	-0.20752	0.098229	-0.5407	0.054282	-0.14444	0.081265	0.78455	0.054303	-0.15894	0.13336	-0.070061	0.12936	-0.062028	-0.2359	0.39479	-0.026882	-0.26616	-0.022687	-0.080104		-0.017608	0.052543
-0.035292	0.47883	0.018535	0.048515	-0.44074	0.10677	-0.81536	0.088218	-0.19125	-0.37489	0.2985	-0.06543	-0.030062	0.04765	0.29192	0.19036	-0.22597	-0.28784	0.16281	-0.034975	-0.025898	0.1051	0.045961		-0.028023	0.057346
-0.05753	0.29432	0.10452	0.024646	0.33219	0.17326	0.67089	0.01993	-0.47906	-0.18492	-0.04749	0.19951	0.12378	-0.063221	-0.080181	0.58375	-0.16778	-0.4311	0.2257	0.27573	-0.09988	-0.023919	0.34795		0.0757	0.058054
0.11328	-0.13359	0.043056	0.16729	0.1433	0.033507	1.688	0.38332	-0.2195	0.30351	-0.18051	0.0020901	0.015691	-0.28808	0.11434	-0.11916	0.1095	0.30415	-0.50609	-0.23754	0.4542	0.050989	-0.065995		0.094598	0.086504
-0.11703	-0.28019	-0.11456	0.029661	0.25948	0.045495	-0.53482	0.14106	-0.2195	0.19411	0.036909	0.11634	0.15395	-0.25098	0.066236	-0.22532	0.10342	-0.28763	-0.33048	-0.2197	0.14681	-0.019628	-0.11115		-0.061631	0.042686
0.054513	0.41189	0.04831	-0.13276	0.32874	-0.17756	-0.63263	0.079871	0.48442	0.10634	0.15391	-0.012635	-0.10075	-0.059169	-0.07978	-0.4525	-0.086343	-0.00092394	-0.028166	-0.0062644	-0.62612	0.0096314	0.14513		-0.024906	0.056941
-0.14269	0.75117	-0.1135	-0.18815	-0.13741	-0.037944	0.10164	-0.11995	-0.39395	0.32106	-0.070969	-0.046277	-0.36577	-0.036419	-0.045845	-0.1229	0.012004	-0.39606	0.25644	0.13307	-0.22725	-0.038846	-0.10737		-0.04417	0.051767
0.029302	0.62357	0.14059	-0.074665	0.30355	0.09314	0.14174	0.16459	0.092647	-0.12122	-0.3683	-0.022094	-0.88864	-0.02826	0.012168	-0.15027	-0.14411	0.062567	-0.055649	0.25315	0.07821	0.082506	0.042183		0.011596	0.056916
-0.10327	-0.026793	-0.1776	0.10439	-0.11537	-0.24884	-0.74932	0.014729	0.16558	0.18978	0.11405	0.21493	0.016723	-0.1499	-0.10249	0.78131	-0.11436	-0.3604	-0.075213	0.33062	0.45075	-0.015566	-0.0079559		0.0059037	0.061562
0.017531	-0.28833	0.10312	0.049009	-0.00090174	-0.023394	1.2272	-0.0063349	0.24916	-0.13845	0.61055	-0.026066	-0.0051	-0.14705	0.070263	-0.0036778	-0.17668	0.33073	0.19915	0.22892	-0.3062	-0.025403	-0.074795		0.081011	0.066921
0.15837	0.25555	-0.24048	-0.048686	-0.29193	0.010282	-0.92376	-0.10996	-0.33623	0.18014	-0.3698	0.11364	0.53384	0.18341	-0.0078055	-0.76705	-0.025333	-0.24229	0.14791	-0.22223	0.24254	0.0060255	0.14279		-0.070046	0.068878
0.0042538	0.3428	-0.27602	0.15941	0.21055	0.18945	0.68505	-0.14156	0.30417	-0.05898	0.2918	0.035605	0.095709	0.031595	-0.068289	0.30786	-0.11436	-0.034309	-0.37006	0.18993	-0.13727	-0.034441	0.007845		0.070467	0.048165
0.075242	-0.064794	-0.21456	0.0029699	0.30411	-0.10564	-0.57135	-0.048514	-0.33592	-0.068752	-0.14379	-0.0057463	0.65392	-0.18081	0.077564	-0.13947	0.049354	0.12626	-0.081269	-0.25705	-0.053765	-0.023691	0.020408		-0.042839	0.047985
-0.097036	-0.63083	0.059336	0.010341	0.95942	-0.022506	0.39865	-0.15266	-0.15934	-0.11746	0.09932	0.11388	-0.68752	0.17864	-0.09935	0.22377	-0.13889	0.088537	-0.1516	-0.043875	0.11822	-0.0082163	0.093471		0.0014914	0.06617
-0.051991	-0.14758	0.111	-0.049617	0.28122	0.066023	0.55304	-0.15196	-0.35295	-0.12566	-0.40816	0.13806	-0.26083	-0.0095899	-0.070061	0.081912	0.049142	0.051438	0.024936	-0.4989	0.036241	-0.086755	0.089513		-0.031806	0.046743
0.016675	-0.53749	0.092967	-0.056743	0.31529	0.24489	-0.51478	0.23221	0.049458	0.24106	0.19566	0.0041859	-0.32733	0.11062	-0.13406	0.7326	-0.16126	0.64814	0.070119	-0.15311	-0.051079	0.094149	0.18345		0.056331	0.062851
-0.0040953	-0.099287	0.16879	-0.064608	0.30784	-0.083026	1.417	-0.047266	0.062223	0.16137	-0.08251	0.0067555	0.042722	-0.13962	-0.17369	-0.15832	0.10755	0.12791	0.25505	-0.2498	0.23072	-0.056693	-0.06585		0.072312	0.068345
-0.10726	0.55161	0.16775	-0.04422	-0.29623	0.15141	0.84064	-0.18428	-0.18244	-0.084402	-0.10785	-0.10667	-0.22963	0.20881	0.090423	0.050035	-0.10503	-0.20003	0.29045	0.68006	0.039692	-0.037819	0.058379		0.062756	0.060976
0.14981	0.071281	0.25062	0.012451	0.10498	-0.11342	-0.28966	-0.10393	-0.44108	-0.067075	0.64094	0.287	-0.84031	-0.20236	-0.060208	0.048279	-0.10198	-0.1013	-0.43295	0.11411	-0.21315	-0.026065	-0.024314		-0.058188	0.060372
-0.01497	-0.1199	-0.090916	0.047474	0.21914	-0.12436	-0.59728	-0.24914	-0.12134	0.16216	0.6741	0.015631	0.18614	0.1602	-0.045067	0.16101	-0.10655	0.16789	-0.011398	-0.71735	0.075522	-0.050372	0.20451		-0.0076029	0.057867
-0.20716	0.052524	0.27355	0.0079027	0.59058	0.12969	-0.96144	-0.11488	0.050095	-0.21455	-0.079725	-0.045348	-0.45469	0.012689	-0.031216	0.082442	0.20655	0.12708	-0.17024	0.37325	-0.00035174	-0.0067556	0.20325		-0.0076849	0.062277
0.044248	-0.14465	0.16687	-0.033696	0.035433	-0.10161	0.6108	0.19869	0.11665	-0.011816	0.23031	-0.029802	0.48134	-0.14201	-0.065417	-0.17963	-0.14172	0.18685	0.15909	0.0073946	0.1377	-0.032729	0.11921		0.070065	0.040593
-0.039569	-0.67326	-0.33731	-0.17784	0.5299	-0.16301	-1.4482	-0.070957	-0.27783	0.12044	-0.66212	-0.012635	-0.20362	-0.2045	0.0059666	-0.10458	0.17074	0.26498	-0.027701	0.19075	-0.37714	0.11302	-0.17827		-0.1549	0.082043
-0.12184	-0.078485	0.21572	0.084716	0.28095	0.03081	-0.70571	0.22004	0.13852	-0.032799	-0.10486	0.014118	-0.15997	-0.026116	0.27098	-0.15302	-0.15931	-0.091609	0.13486	-0.018531	-0.53004	-0.12042	0.25039		-0.028765	0.049644
-0.082211	-0.83881	-0.10422	-0.03545	-0.06644	0.15051	-0.67271	-0.02264	-0.064791	-0.021374	-0.24756	0.057583	0.23706	-0.17362	0.037242	0.59929	0.12405	0.41851	-0.36635	0.20801	0.046161	0.067718	0.12137		-0.027334	0.064284
-0.040139	-0.12014	0.045507	-0.00078446	0.033411	0.19889	0.21598	0.38836	-0.039259	-0.058548	-0.47059	-0.032499	0.088973	0.032798	0.22025	-0.40256	-0.16235	0.14358	-0.0016154	-0.11576	0.040058	-0.10969	-0.14975		-0.012864	0.039661
-0.1451	-0.19425	-0.014034	0.038457	0.091497	0.034121	-0.25546	-0.0086753	-0.10615	0.1058	-0.46517	0.10254	-0.38503	-0.069706	-0.091886	-0.29136	-0.016212	-0.42533	0.17073	0.40642	-0.22038	0.013808	0.0074311		-0.074693	0.042805
0.082777	0.081561	0.39542	0.070439	-0.2676	-0.10833	1.0551	-0.23505	0.042183	-0.16695	0.22842	-0.052236	0.94081	-0.028025	0.20028	-0.12943	-0.07701	-0.34763	-0.41525	-0.2105	0.31956	-0.022801	-0.26776		0.047303	0.07597
-0.017983	0.1182	0.11836	-0.049975	-0.31969	-0.0018425	1.9615	0.034024	0.86827	-0.11557	-0.031639	-0.00095332	0.33792	0.11661	-0.08088	0.17131	-0.20686	0.24519	0.073845	0.31919	0.032426	-0.021203	0.13055		0.16003	0.094861
-0.15214	-0.32735	0.09156	0.012342	0.058036	-0.129	-0.39338	0.044842	-0.29486	0.16281	0.62209	0.12113	-0.54616	-0.08958	0.05445	0.44591	0.027427	-0.13531	-0.12459	-0.34815	0.71234	0.039576	-0.02138		-0.0073647	0.062914
-0.15291	0.075471	-0.11544	-0.077381	0.13674	0.13553	-0.042148	-0.14335	-0.149	0.081942	-0.52368	-0.0098283	0.1134	-0.14513	-0.17134	0.41029	0.12948	-0.21405	0.09667	0.40419	0.3413	-0.01285	-0.069341		0.0042854	0.044433
0.17661	0.091305	0.10821	0.1167	0.5173	0.013595	0.086312	0.081379	-0.19912	0.11711	-0.14697	0.097643	0.11753	-0.18273	-0.02147	-0.11263	-0.11762	-0.23487	0.11064	0.16594	-0.0072192	-0.10709	-0.070601		0.026085	0.034469
-0.11443	-0.41963	0.11941	0.067725	0.02053	-0.20301	-0.32266	-0.26599	0.19383	-0.12789	0.02424	0.0023088	-0.10228	0.19229	-0.21795	-0.20047	-0.017521	-0.72812	-0.439	0.064232	0.49766	-0.021659	-0.11619		-0.091938	0.052764
0.32511	0.19356	0.024837	-0.13476	0.40258	-0.096518	0.34327	-0.053715	0.24855	-0.16351	-0.10805	-0.11334	-0.10228	-0.19829	-0.16316	0.73962	-0.21359	0.47796	-0.15859	-0.13723	-0.46064	0.018442	0.30582		0.042438	0.059198
-0.024784	-0.49505	-0.17952	0.0072996	-0.23899	0.052395	-1.381	-0.0092214	0.21511	0.33857	0.054982	0.015393	0.14353	0.46405	-0.095914	-0.1726	0.15466	0.098645	-0.32581	-0.36238	-0.35159	-0.075886	-0.068929		-0.097263	0.075336
0.21164	0.098419	0.064413	-0.010979	0.3127	0.24189	0.14051	0.017745	0.074392	-0.15209	-0.11249	-0.0561	0.29531	-0.063954	-0.088236	0.029723	0.082365	-0.62424	-0.09478	0.20914	0.54035	0.049755	-0.24091		0.040199	0.047549
-0.22688	-0.15839	0.075978	-0.087213	-0.14312	-0.044671	-0.91552	0.28463	-0.014367	-0.08562	-0.25781	-0.019287	-0.13452	0.062974	0.217	-0.83483	0.39915	-0.39153	0.21777	-0.30106	0.073996	-0.037705	0.14063		-0.0948	0.065074
0.1872	-0.4642	0.072303	0.019824	-0.16661	0.011034	-0.22603	-0.16949	-0.31948	-0.069973	-0.45306	-0.07046	0.38831	-0.010322	0.013537	-0.26323	0.071509	-0.33484	0.048691	-0.28572	-0.37445	0.013808	-0.075911		-0.10685	0.044148
0.14745	0.044875	-0.11193	0.055557	0.027131	-0.2911	-0.65385	0.14174	-0.043217	-0.12856	0.062444	0.091335	-0.027469	0.0613	-0.074464	-0.46078	0.019602	0.068961	-0.25688	0.42007	-0.32449	0.0632	0.042542		-0.04898	0.047235
0.061802	0.29086	0.088935	-0.067074	-0.144	0.25493	0.012057	-0.071347	-0.10036	-0.097155	0.22377	0.028023	0.85037	-0.0086485	0.01453	0.48885	0.042409	-0.069353	-0.32721	-0.12888	-0.55711	0.039576	0.062879		0.038602	0.056869
-0.069097	-0.1312	-0.11071	-0.062854	0.0033918	-0.18218	0.06276	-0.1569	-0.10704	-0.10038	-0.0063027	0.075442	-0.37309	-0.024678	-0.10407	0.19865	-0.042052	0.016802	0.31001	0.21361	0.23759	-0.0094717	-0.094933		-0.019857	0.031983
-0.0082089	0.094715	0.031844	-0.060032	0.17134	-0.046789	1.4995	0.29272	0.11209	0.042657	0.5176	0.061191	-0.27902	-0.1772	0.022289	-0.82478	-0.073539	0.10338	0.0049059	0.11942	-0.19029	0.065778	0.23907		0.074724	0.082633
0.16309	0.14929	0.34093	0.0415	0.18308	0.18405	-0.057476	-0.30404	0.09052	0.19479	0.10977	0.092025	-0.31225	0.10677	-0.087269	0.67912	0.025905	0.18685	-0.099435	-0.25149	-0.53234	-0.020997	-0.10094		0.033976	0.051663
0.02698	-0.85595	0.064766	0.045254	-0.24098	0.14211	-0.28377	0.064138	-0.0040275	0.057955	-0.23621	-0.19745	0.21058	0.051939	0.22406	-0.070943	-0.094383	-0.28743	-0.38962	-0.40974	0.23189	-0.024604	-0.14122		-0.092029	0.052482
-0.00071497	-0.47526	0.12396	0.03706	-0.22441	-0.086306	-0.25902	0.11656	0.065884	0.17058	-0.5369	0.18889	-0.35958	-0.015814	-0.28177	0.17933	0.16922	0.11843	0.16748	-0.010731	-0.12012	-0.077944	0.0016903		-0.048239	0.04484
0.0053127	0.28876	0.10926	-0.11917	0.074039	-0.17319	-1.0027	-0.083127	0.44369	0.10379	0.25714	0.049272	-0.58148	0.17409	0.14511	0.31714	0.083232	0.071015	-0.60856	-0.2799	-0.1163	0.028735	-0.17241		-0.04288	0.068669
0.1409	0.089989	-0.094766	-0.062854	-0.055014	-0.044365	-0.65503	0.14353	-0.040494	0.03689	0.38383	-0.093717	0.47825	-0.21671	-0.041819	-0.17539	0.056084	0.30167	0.27181	0.30332	-0.10675	0.079243	0.078536		0.033789	0.049112
-0.0090642	0.20832	-0.081291	0.17161	0.23545	-0.15899	0.27724	-0.06547	-0.18606	-0.0039376	-0.3558	-0.10188	0.47511	0.046213	-0.064155	0.020445	-0.057902	0.17037	0.1903	0.3702	0.16819	-0.0055002	-0.014956		0.053411	0.040108
0.0068603	0.26475	-0.010183	0.060244	0.096397	0.058849	-0.06453	-0.047006	-0.17725	0.33126	-0.057736	-0.04839	0.60245	0.00406	-0.14912	0.38616	0.064124	0.030624	-0.20564	0.27935	-0.2364	-0.052063	0.074755		0.052677	0.042171
-0.14277	-0.45655	0.46057	0.10929	-0.050437	-0.11342	0.77107	0.23275	-0.24594	0.077826	0.087581	-0.065667	-0.61944	-0.18175	-0.11301	0.094238	-0.024037	0.48217	0.08223	-0.34175	-0.022879	0.052562	0.071696		0.0062753	0.062839
-0.22162	0.12161	0.2987	-0.02923	-0.26132	0.17401	0.070981	-0.24025	0.54303	0.10701	-0.103	-0.016134	-0.51494	-0.01869	-0.031698	0.54783	0.20612	0.37919	-0.16976	-0.32476	-0.06823	-0.01431	-0.15156		0.012303	0.05524
-0.12143	-0.31287	0.035696	0.17827	0.29926	-0.088252	-0.73871	0.044166	0.34217	0.22374	0.32886	0.014227	0.40394	-0.25168	0.17738	-0.05411	0.051745	0.27199	-0.26713	-0.06171	-0.1735	-0.03613	-0.0041766		0.01138	0.05458
-0.072477	-0.052126	-0.062549	-0.08908	0.41	-0.16916	-1.044	-0.2694	-0.22772	0.0046991	0.34787	0.10314	-0.10488	-0.0045692	-0.046248	0.18761	0.34358	0.25715	0.19216	-0.25453	0.25779	0.0048844	-0.017332		-0.013269	0.06223
0.1633	-0.0893	-0.058345	-0.05488	-0.1191	-0.010962	0.2372	0.12777	0.47194	-0.17949	-0.15871	0.096711	0.45067	0.021789	-0.019806	0.088472	-0.13455	-0.10109	0.16421	-0.5067	-0.73022	-0.098279	0.0492		-0.016964	0.054081
0.18964	-0.081651	-0.203	0.050159	0.14561	0.092525	-0.95208	-0.2345	0.086562	-0.11581	-0.15538	-0.13308	-0.23066	-0.026586	-0.17605	-0.13446	0.054136	-0.10913	0.15256	0.064783	-0.59793	2.2938e-05	-0.10836		-0.10533	0.052595
-0.11105	0.45246	0.12711	-0.065184	-0.28963	0.39305	0.47173	0.044426	-0.18031	0.012686	-0.14697	-0.095467	0.8457	0.25789	-0.044397	-0.21528	-0.073752	-0.31464	0.24061	-0.40639	-0.13345	0.072672	-0.079976		0.033123	0.061687
0.038912	-0.46312	0.060385	0.050763	0.6481	-0.059939	0.86896	-0.33743	0.32	-0.14707	0.35457	-0.031679	0.16069	0.11757	0.023067	-0.26949	0.21004	0.45048	-0.2974	-0.30831	0.48545	-0.058153	-0.067938		0.07602	0.069151
0.13804	-0.40779	-0.0033514	0.043362	-0.07847	-0.21707	-0.048035	0.023206	0.37011	-0.01761	-0.57025	-0.17816	-0.24005	0.094563	0.12513	0.54783	0.056084	0.10667	0.48607	0.016879	-0.094174	0.059569	0.0096626		0.0096615	0.052249
0.14639	-0.40539	-0.085141	0.031909	-0.0089208	0.2013	0.050933	-0.2746	-0.10279	0.20632	-0.125	0.067387	0.14196	-0.24689	0.022102	-0.4186	0.094088	-0.29114	0.063598	-0.034975	-0.27491	0.076298	0.036963		-0.049092	0.038984
-0.1398	-0.30129	0.015035	-0.043864	-0.32572	-0.29185	-0.47352	-0.20563	-0.12377	0.025465	0.47341	-0.11006	0.40078	0.18151	0.20981	-0.18089	0.02525	-0.35421	-0.25409	-0.50253	0.19031	0.15675	-0.025863		-0.071946	0.054052
0.11784	0.17067	0.20802	0.025934	0.43061	-0.21632	-0.53127	0.23358	0.16375	-0.21942	0.14051	0.13923	0.29477	0.21166	-0.11559	0.0068593	0.065859	-0.55435	-0.078007	-0.36461	-0.12888	-0.021089	-0.08543		-0.0045945	0.052407
0.076994	0.15035	-0.21665	0.1524	0.079786	0.29236	-0.81064	-0.069994	0.52423	-0.13089	0.12001	-0.020471	-0.031094	-0.13481	0.078236	-0.36741	-0.19188	-0.034104	0.12695	-0.61176	0.060659	0.021386	-0.091711		-0.044698	0.05821
-0.13471	-0.19605	-0.14415	0.15801	-0.22154	-0.15612	0.70271	0.014313	-0.028323	-0.18791	-0.13765	-0.0082062	-0.32006	0.052436	-0.10536	0.24709	-0.098084	0.34702	-0.13949	-0.0043224	0.039294	0.13381	0.045421		-0.0061683	0.046037
0.067545	-0.51614	-0.14118	0.046405	-0.19809	-0.028483	0.09692	-0.21986	0.23212	-0.023269	-0.083072	-0.029584	0.20591	-0.30507	-0.04802	-0.22483	0.23696	-0.15181	0.049623	-0.1269	0.08657	0.076298	-0.089624		-0.047286	0.037433
0.22855	0.074693	0.029042	0.018781	-0.03784	-0.070731	-0.10934	0.076724	-0.34656	0.20076	-0.32952	0.24473	-0.020688	0.057221	-0.17478	-0.42364	0.33532	0.49727	-0.22334	-0.20604	-0.46216	-0.11613	-0.076199		-0.036256	0.050307
-0.19136	-0.25066	-0.084791	-0.096339	0.072338	0.077123	-0.94376	0.11997	-0.39484	-0.067319	-0.0048105	0.044133	-0.67659	-0.29383	-0.12738	-0.36916	-0.11501	-0.0073043	0.090615	-0.52066	0.07247	-0.04923	-0.057879		-0.1641	0.055799
0.15767	-0.02918	-0.10248	-0.1338	-0.19149	0.035898	0.50117	-0.078212	-0.021644	0.14229	-0.095377	0.16786	0.44916	-0.24642	-0.097873	0.048544	0.071934	0.16336	-0.22054	0.096859	-0.81643	-0.068791	0.085734		-0.0079025	0.05351
0.055489	-0.61738	0.18385	-0.0082657	-0.15458	0.045188	0.48234	-0.17771	-0.39578	0.14751	0.087017	-0.023387	-0.19483	0.019148	-0.0028927	-0.42765	-0.012967	-0.030595	0.1493	0.053099	0.041583	0.060255	-0.25254		-0.042339	0.048089
-0.24264	-0.22825	0.24969	0.01374	0.2758	0.05253	0.10636	-0.19263	0.38594	-0.10571	0.28789	0.091676	-0.32316	0.20472	0.18964	0.56188	0.030031	0.30992	-0.27876	0.059216	-0.24749	-0.038047	0.065576		0.053388	0.049299
0.18756	0.12501	0.024837	-0.02268	0.059456	0.094471	0.10397	0.074826	0.5765	-0.19948	-0.78413	-0.058195	0.58791	-0.074727	0.00075842	0.223	0.033289	-0.081311	0.1684	-0.45125	-0.43051	-0.016022	0.075475		0.0094416	0.061295
-0.22716	-0.1692	-0.067097	0.039033	0.14302	-0.11315	0.95848	-0.039205	0.0090355	0.029553	-0.36793	0.069136	-0.13761	0.31941	-0.25581	0.42861	0.3186	-0.1417	0.073379	-0.28209	-0.097989	0.10116	0.066118		0.028548	0.059026
0.017328	0.64783	0.098567	-0.019639	0.065169	-0.15584	0.043879	0.034857	0.46219	-0.13211	0.38697	-0.0012996	0.0058109	-0.069706	0.022477	-0.32499	0.043705	0.020108	0.22662	0.081518	-0.031239	-0.015452	0.21154		0.070361	0.043239
-0.10152	-0.1747	-0.010006	0.022865	-0.14801	-0.27296	-0.27552	0.12517	-0.15142	-0.09905	-0.33143	-0.010065	0.064006	0.30432	-0.1205	-0.26197	0.21806	-0.3977	0.15303	0.16235	-0.56169	0.13132	0.13919		-0.069401	0.045527
0.10892	-0.32341	0.21309	-0.067074	0.38396	0.10018	0.79229	-0.17552	0.26616	0.097024	-0.010049	-0.1131	0.062973	-0.19422	0.29595	-0.13271	-0.042278	-0.14356	-0.082666	-0.37268	0.0038285	0.0083991	-0.0096295		0.028951	0.05206
0.037814	0.10763	-0.16482	-0.04189	0.041998	0.085489	-0.42285	0.24768	-0.39548	-0.12491	-0.099455	-0.10516	0.13002	0.034471	-0.28334	-0.55794	0.22479	0.03495	0.15722	0.082068	0.38592	0.03403	-0.13477		-0.031588	0.047095
-0.061969	-0.28651	0.43495	0.063505	0.026279	-0.015332	0.027384	-0.076834	0.15677	-0.020941	-0.019334	0.1529	0.48498	0.12668	-0.16722	-0.54641	-0.028377	-0.003604	-0.18514	-0.24006	-0.12811	-0.024604	-0.2022		-0.023182	0.045587
-0.19445	-0.29626	-0.069028	0.073809	-0.54891	-0.0096296	-0.015046	-0.051791	-0.12559	-0.13987	0.19881	-0.083435	0.7568	-0.22679	-0.18598	-0.057656	0.092994	-0.2427	0.03658	-0.68336	-0.031638	-0.015223	-0.082209		-0.082634	0.055717
0.13747	-0.11804	0.18946	0.014807	-0.51715	0.00085566	-1.3834	-0.1361	-0.067214	-0.2668	-0.21348	-0.08566	-0.21664	0.204	0.098397	-0.043838	-0.083099	0.31465	-0.21449	0.48611	-0.39618	-0.063244	0.022026		-0.10163	0.074515
-0.068037	-0.059776	0.075803	0.13881	-0.2759	0.13522	1.3415	-0.0019661	-0.4602	0.068161	0.18391	-0.085767	0.27502	-0.10754	0.11719	0.0088806	0.046751	-0.11222	0.12135	-0.29744	-0.062524	0.052562	-0.13715		0.038984	0.068789
0.11153	-0.046865	0.13062	0.00719	-0.054411	0.025139	-0.16	-0.17578	0.044906	0.0009358	-0.21181	-0.07046	-0.091906	-0.026116	-0.0060336	-0.042082	0.083232	-0.42079	0.71712	0.47746	0.57087	0.017209	-0.063889		0.035481	0.052264
-0.30602	0.04887	-0.018416	-0.028764	-0.2407	-0.026262	0.035658	-0.089966	-0.14232	-0.13665	-0.41414	0.20571	-0.35958	-0.13076	-0.19484	0.10955	0.24889	0.2182	0.68079	0.55994	-0.18226	0.076416	0.47301		0.016798	0.05893
-0.16598	-0.30231	-0.12384	-0.066363	0.20224	0.01824	-0.3321	-0.024278	-0.20402	-0.25738	-0.37594	-0.1228	-0.0051	-0.037125	0.37472	-0.71709	-0.21337	-0.057191	-0.23917	-0.10463	-0.36416	-0.016456	0.079434		-0.13281	0.045803
-0.0097566	0.24789	0.12677	-0.040136	0.45436	0.051779	0.65794	-0.078758	0.036694	0.061393	0.30448	-0.14383	-0.065906	0.0522	-0.19444	0.18384	0.21286	0.20025	0.044965	-0.080386	-0.27608	0.051901	0.0058834		0.078431	0.043466
0.047547	0.14455	0.13954	-0.075268	-0.21469	0.1691	1.2001	-0.12515	-0.42588	0.03088	0.46225	-0.036582	-0.040984	-0.21049	0.19898	-0.58905	0.23175	-0.31423	0.048691	-0.1949	-0.19751	0.021044	-0.072708		0.0085648	0.072295
-0.17552	0.011696	-0.090041	0.0021477	0.3522	0.11712	1.101	0.016367	0.068608	-0.13332	0.34396	0.15816	0.034416	-0.14225	-0.010758	0.21021	-0.11827	-0.10666	-0.25549	0.1289	-0.39007	0.11732	-0.12513		0.048461	0.060558
-0.013463	-0.53986	0.11152	0.059888	-0.075593	0.02992	1.0493	0.010204	0.10235	-0.26081	-0.10151	-0.051307	1.0089	-0.0060075	0.047845	0.082674	0.3199	0.050609	-0.004876	0.15702	0.28145	-0.040421	0.044163		0.098343	0.070624
-0.1093	-0.73655	0.0027744	-0.14565	-0.029821	0.2206	-0.21426	-0.13787	-0.17606	0.077394	-0.34631	0.22311	0.53487	-0.099856	-0.071027	-0.11286	-0.027509	-0.042349	0.05335	0.13835	0.069417	-0.089239	0.070616		-0.041225	0.04898
-0.24834	0.27586	0.0025981	-0.039671	0.19681	-0.18115	0.82064	-0.0033443	-0.2575	0.01913	-0.34725	0.16283	-0.55186	-0.042643	0.33048	-0.57779	0.1525	0.11059	0.40782	0.16538	-0.12506	-0.084265	-0.00012744		0.0080712	0.064391
0.077442	-0.024989	0.20136	0.14103	0.053459	-0.20902	1.0315	-0.16512	-0.20461	-0.12001	-0.0085566	-0.076658	0.62325	-0.14873	-0.14037	-0.054375	-0.11654	0.53727	-0.25175	-0.10405	-0.13152	0.10862	0.19209		0.052597	0.064101
0.052597	1.1819	-0.049759	0.062573	-0.47766	0.2928	0.55542	-0.16647	0.54795	-0.18304	-0.21871	-0.13297	0.074919	0.25549	0.015416	-0.30515	-0.17581	0.029386	0.25038	-0.29716	0.25016	0.048957	-0.077026		0.066704	0.074002
-0.035578	-0.14679	-0.17498	0.022646	-0.16058	0.056288	-0.75403	0.16979	0.013631	0.085272	-0.43629	0.010145	0.87947	-0.084795	0.0988	-0.02452	-0.056166	0.32826	0.13346	-0.050575	0.29976	-0.044255	-0.02642		0.0044584	0.061157
-0.18998	-0.095099	0.14304	0.043034	-0.23673	-0.07524	-0.3651	0.2548	0.26344	-0.14042	-0.14904	0.026966	-0.5295	-0.1959	0.065564	-0.24063	-0.090912	0.13532	-0.21449	0.038337	0.31005	0.0051127	-0.025575		-0.054911	0.042684
-0.15096	-0.44468	0.043233	0.058819	-0.095928	0.065885	0.95728	-0.0046966	-0.50517	-0.078067	0.15317	-0.14195	-0.2863	0.1056	0.029081	-0.24341	-0.088734	-0.15861	-0.25129	-0.11606	-0.75999	0.11505	0.24518		-0.067502	0.066974
0.018142	0.095008	0.12834	0.009163	-0.0034921	-0.20063	0.18883	-0.10489	-0.39061	0.018129	0.57441	-0.16497	0.36023	0.058424	0.02543	-0.22357	-0.02795	0.0062999	0.13486	0.1615	0.36077	0.035285	-0.019564		0.04518	0.043024
-0.022586	-0.074245	-0.24538	-0.17774	-0.326	0.25895	-0.43227	-0.16236	0.21605	-0.22644	-0.062379	0.15278	0.0016344	-0.17483	-0.22659	0.0046061	-0.18558	-0.3639	-0.028166	-0.50366	0.10681	-0.10912	0.19354		-0.10378	0.042776
0.18383	0.25715	-0.087241	-0.034847	-0.31397	-0.212	0.85952	0.13901	0.25948	-0.032121	-0.26994	-0.15364	-0.057094	0.032066	0.15445	-0.61115	0.28407	-0.49129	-0.36495	0.09796	0.011857	0.12092	-0.211		-0.019084	0.064308
0.11279	-0.14411	0.22853	-0.16871	0.064885	0.17494	-0.55602	0.16488	-0.3578	-0.14087	-0.11922	0.04612	0.28439	-0.29001	-0.28827	0.35982	0.080629	0.092251	-0.093844	0.35237	0.7074	-0.035445	0.14746		0.027051	0.057649
-0.023645	0.19225	0.099442	-0.065294	0.043169	-0.04153	-0.32738	-0.17087	-0.24656	-0.13321	0.21503	-0.0038692	-0.47803	-0.069943	0.036731	-0.072202	-0.19753	-0.20188	-0.11014	0.10825	0.025957	0.055963	0.098151		-0.055093	0.034539
-0.062866	-0.022068	-0.30772	0.0097664	0.047746	0.16924	0.95024	-0.11722	-0.059344	0.20965	0.43521	0.057692	0.036481	-0.059404	0.066933	-0.77282	-0.096987	0.14234	0.074311	0.080416	-0.1937	0.059226	-0.048934		0.026008	0.062288
0.073858	0.25764	0.030267	0.1572	-0.024676	-0.107	-0.88248	-0.11488	-0.17117	-0.10593	-0.50003	-0.22094	0.42783	0.17766	0.47916	0.24736	-0.28698	0.058853	-0.20331	0.31864	-0.14221	-0.056237	0.023825		-0.024502	0.062634
-0.064209	-0.23483	0.42539	0.019139	-0.20238	-0.15869	-1.2431	0.058105	-0.5842	-0.11957	-0.16578	-0.10259	0.14874	-0.1741	0.039684	-0.25796	0.073014	0.22561	-0.11294	0.16651	0.32607	0.16262	0.0042096		-0.077011	0.069763
-0.057123	-0.21582	-0.15746	0.12324	0.18194	-0.18756	1.1718	-0.052051	-0.051428	-0.21632	0.0080234	0.12767	-0.020187	-0.10634	0.18219	0.91686	-0.1161	-0.38802	0.16561	-0.41673	-0.089994	0.090199	-0.1805		0.030952	0.075406
-0.015988	-0.19897	-0.12541	-0.02479	0.31874	0.23529	1.892	0.084812	0.25405	-0.041355	0.061515	0.22615	0.52347	-0.148	0.21187	0.71324	-0.030113	0.1444	-0.26713	-0.10712	-0.17503	-0.10166	0.11795		0.15426	0.093069
0.23856	-0.05159	0.055485	-0.011664	0.48813	0.0022219	0.21477	0.075918	0.062223	0.19024	-0.12236	0.042511	0.11286	-0.078806	-0.08402	-0.32347	-0.11023	-0.31072	0.46978	-0.32725	-0.33669	-0.028895	-0.014525		0.0066295	0.046419
-0.05248	-0.17261	-0.17445	-0.02057	-0.59842	0.16101	-1.0157	0.10411	-0.29733	-0.31496	0.50734	-0.035889	-0.64489	-0.17914	-0.024825	-0.23536	0.0059277	0.16624	0.93415	-0.44958	-0.049188	-0.089788	0.084834		-0.10398	0.080899
0.037244	0.12054	-0.0094864	0.008944	0.095788	0.028417	-1.3669	-0.071919	0.11026	-0.3698	-0.15461	0.0085049	0.014658	0.018416	-0.11124	-0.28732	0.28798	-0.31547	-0.030495	0.2005	-0.18872	-0.082349	0.00057442		-0.089412	0.066685
-0.029958	-0.55515	-0.082859	0.074768	0.10612	0.039347	0.12169	-0.2605	0.34428	-0.26583	-0.49406	0.24227	-0.077844	-0.020127	-0.10042	0.44518	0.19679	-0.17015	-0.2988	-0.049735	-0.39007	0.042863	-0.22357		-0.06112	0.052623
0.019486	0.31805	-0.14153	-0.12059	-0.083615	0.34944	0.1158	-0.079564	0.24553	-0.15252	0.31133	-0.10143	0.39872	-0.17985	0.071256	-0.18818	-0.064419	-0.02401	0.0090982	-0.27738	-0.35006	0.072123	-0.0046086		0.0062207	0.042551
-0.049547	0.18937	0.31346	0.069725	0.53905	-0.076743	-0.70335	0.33391	-0.24686	-0.12279	-0.22504	0.060371	0.65131	0.058163	-0.08845	0.40223	0.035892	0.14626	-0.39709	0.23618	-0.40229	-0.03241	-0.018161		0.029269	0.065203
0.11251	0.25739	-0.14101	0.0586	0.36163	-0.041085	0.88184	-0.20837	-0.25083	-0.0045061	0.016779	0.037591	0.34205	-0.068739	-0.063672	0.21021	-0.21511	-0.23301	-0.32768	0.010178	-0.34509	0.05245	-0.10276		0.014755	0.056683
-0.064412	0.65788	0.035	0.074878	-0.061579	-0.041393	-1.2526	0.13859	-0.56052	0.18401	-0.038535	0.15745	-0.10645	0.1973	0.1162	-0.11564	-0.079844	-0.25713	-0.027235	-0.078413	0.01909	0.029078	-0.12709		-0.052233	0.070612
0.09862	0.13296	-0.19529	-0.062389	-0.2104	0.15561	-0.46174	0.23494	-0.68177	-0.054649	-0.033496	-0.19652	-0.12984	-0.19039	0.082558	-0.41337	0.17116	0.27735	-0.13809	-0.31583	-0.17234	0.050759	-0.32679		-0.10343	0.049955
0.19078	0.11474	-0.10282	-0.071047	-0.14255	0.15127	-0.33562	-0.16101	-0.53283	-0.097831	0.02517	0.028023	0.1425	0.072309	-0.092772	-0.24063	-0.030327	-0.12418	0.0058375	0.029405	-0.55065	-0.009677	-0.16051		-0.082279	0.040366
0.0022173	0.34519	0.0096054	-0.11881	-0.13656	-0.13696	-0.11406	-0.12377	0.057672	-0.027031	0.22991	-0.0048169	0.22355	0.076127	0.056409	0.44064	-0.085705	0.16233	-0.2089	0.058114	0.098414	0.066807	-0.11856		0.032688	0.034248
-0.12921	0.371	-0.14048	-0.025146	-0.20809	0.049251	0.091032	0.14543	-0.3435	-0.058763	-0.10728	-0.017665	-0.40219	0.2337	-0.054705	-0.12492	-0.18667	0.064009	0.18145	0.31112	-0.40726	0.11143	-0.030182		-0.029463	0.043238
-0.084206	-0.33183	0.19226	-0.010157	0.56024	-0.012909	-1.0074	-0.12076	-0.21555	-0.0095961	0.87678	0.061537	0.37066	-0.13364	0.24739	-0.33527	-0.060519	0.097203	-0.012329	-0.051384	0.28258	-0.080086	0.14189		0.015865	0.073884
0.020667	-0.47975	-0.026119	0.13015	0.10037	0.32369	0.2136	-0.0089353	0.053714	-0.01937	0.37358	-0.2193	-0.058125	-0.10394	-0.14813	-0.96812	0.04719	-0.094697	-0.1735	-0.45656	0.24711	-0.0017801	0.10049		-0.049903	0.060248
0.09532	0.24131	0.14164	-0.079135	-0.039544	0.33761	-0.35684	0.0084358	0.12243	-0.097155	0.61091	0.0042953	0.58584	-0.30507	0.23813	-0.12592	-0.15931	0.11966	-0.15766	-0.10547	0.21663	0.12398	-0.1689		0.054399	0.05149
-0.16794	-0.58941	0.14182	0.036704	0.49442	-0.0012278	0.90664	0.073161	-0.10551	0.21543	-0.37912	0.07205	-0.59186	-0.052449	0.0041947	0.26591	0.024823	0.41919	0.15583	-0.23475	-0.45947	0.16116	-0.013121		0.016368	0.071488
0.14652	-0.2285	-0.32751	0.034348	0.37597	0.30855	1.6715	-0.015801	0.4613	-0.030795	-0.24162	0.056762	0.11601	0.027516	0.11601	0.30332	-0.0027519	-0.17035	0.19076	0.013254	-0.11743	0.058677	-0.040817		0.11761	0.081661
-0.15055	-0.17314	-0.11071	-0.03778	-0.19695	-0.004814	1.4959	0.23439	-0.41948	0.2273	0.15576	0.0086329	0.41745	0.26699	-0.21784	0.44041	0.14511	-0.44574	-0.25409	-0.4195	-0.0957	-0.045624	-0.05032		0.033465	0.084173
0.098945	0.10529	0.043929	0.020535	0.082061	0.051779	-1.1724	0.0047431	-0.074236	-0.26616	-0.29806	-0.031096	0.62948	0.23202	0.01402	0.30584	-0.081363	0.19717	-0.38451	-0.018531	0.11862	-0.04211	0.16924		-0.012817	0.068171
-0.01672	-0.047401	0.0092533	-0.043644	0.00080143	-0.027457	-0.63499	-0.096129	-0.39822	0.048992	0.079589	-0.00095332	-0.18283	-0.3865	-0.079484	0.21949	0.24608	0.28848	0.20148	-0.14111	0.21015	0.099465	-0.098982		-0.032637	0.045899
-0.0058873	0.70319	0.18613	-0.0070874	0.072338	0.042045	0.29846	0.099322	0.39594	-0.060658	-0.12982	0.033035	0.762	0.11373	-0.085202	-0.37543	-0.15692	0.060499	-0.098035	-0.18794	-0.14374	0.066233	0.41345		0.086767	0.057128
-0.073658	0.5044	-0.10142	0.032484	-0.052991	-0.30353	-0.67154	0.030202	-0.066025	-0.063989	-0.26063	-0.014038	0.41381	-0.24164	-0.14971	0.042513	-0.29501	0.086891	-0.47628	-0.32839	0.30358	0.001826	-0.092143		-0.077186	0.055191
0.08355	-0.19501	-0.040135	0.050763	0.39226	0.13765	-1.4694	0.12777	0.29902	-0.081289	0.15576	-0.071044	0.27605	-1.9324e-05	0.22231	-0.44296	0.012872	0.091217	-0.083131	0.44015	0.2006	-0.062676	-0.042221		9.0725e-05	0.078268
-0.02898	0.11951	-0.10282	0.19326	0.093233	0.31529	-0.49827	-0.18236	0.10116	-0.23275	-0.18535	-0.11695	0.28853	-0.1777	0.067713	-0.33454	0.051745	0.21674	0.10878	-0.13806	0.11669	-0.038047	0.15934		-0.0088624	0.042539
-0.26784	-0.7558	0.23447	-0.051016	0.066907	0.12911	-0.59138	0.054828	0.35677	-0.1896	-0.5384	-0.04347	-0.37202	-0.087645	0.03555	0.060837	0.035679	-0.10769	-0.16557	-0.35681	0.29708	-0.073858	0.0528		-0.099003	0.058288
0.031256	-0.13515	0.0064499	0.078385	-0.032092	0.058234	-0.8424	-0.16088	-0.14049	-0.45922	-0.05734	0.19927	-0.27067	-0.12143	0.23125	0.35001	0.13707	-0.14603	-0.3519	0.056174	0.32109	0.021044	-0.11563		-0.058391	0.054602
-0.1053	-0.40594	-0.060442	0.037991	0.22545	0.21776	-0.45938	0.04401	-0.43741	-0.25107	-0.04225	0.076608	-0.090328	0.30841	0.079819	-0.097816	-0.10981	0.042365	0.0090982	-0.38801	1.0514	0.014379	-0.10206		-0.01924	0.065116
-0.27778	-0.17525	0.11311	-0.051727	-0.039827	0.16715	1.4606	-0.12801	-0.0027936	-0.29122	0.070071	0.040051	0.034416	-0.19303	0.011953	0.38391	0.34509	0.29569	0.066858	-0.063394	-0.22992	-0.12991	0.11453		0.066112	0.074085
0.084936	0.15484	0.065991	0.072876	0.036853	0.048056	-0.62321	0.39562	0.20812	0.12309	-0.090503	-0.026066	0.63363	-0.0019282	0.027202	-0.18039	-0.063338	-0.050185	0.37708	-0.36069	-0.60134	0.11019	0.15034		0.021355	0.058913
-0.11377	-0.36374	-0.013868	-0.077021	0.10098	-0.10745	-0.17416	-0.18428	-0.14657	-0.15364	0.041949	0.02498	-0.25459	0.1875	-0.081256	-0.10984	-0.17472	-0.16726	0.00444	0.17431	0.047289	-0.04551	0.16438		-0.061819	0.029349
0.15002	-0.42201	-0.026119	0.020426	0.50016	0.18317	-0.81416	0.024039	0.15371	0.14706	0.25916	-0.13003	-0.21767	-0.067771	-0.31216	0.046026	-0.03424	-0.087895	-0.28156	-0.13639	-0.33899	-0.06788	-0.038586		-0.064856	0.055538
0.0030727	0.024315	0.001902	0.033881	-0.26618	0.087129	-0.076357	0.032256	-0.019516	0.058524	0.24855	0.058967	0.50214	-0.15639	-0.12295	0.083436	0.13078	0.019074	-0.31976	-0.015457	-0.34701	0.042178	-0.00082929		7.6322e-05	0.037113
-0.14815	0.34806	-0.36359	-0.055345	0.1971	-0.038831	0.53538	0.075502	-0.13955	-0.18926	-0.21553	-0.031096	-0.38656	-0.16884	0.097108	-0.29888	0.11363	-0.018432	-0.42596	0.3178	0.34816	0.022071	-0.11829		-0.023631	0.052769
0.13104	-0.12384	-0.28057	-0.0085123	0.44236	0.0038611	-0.24841	-0.10162	-0.36358	-0.24784	-0.43576	0.029062	-0.18338	0.090274	0.15013	0.072402	-0.01274	0.3864	-0.048661	-0.26037	-0.20439	0.01924	0.22989		-0.041957	0.046775
-0.085184	-0.2604	-0.14626	0.16389	-0.19149	0.36683	1.0658	0.31092	0.054353	-0.061307	0.12728	0.15231	0.36078	0.1336	-0.10034	-0.07144	-0.053563	0.039276	-0.02444	0.20467	-0.48542	-0.04866	-0.19086		0.054798	0.062692
-0.079402	-0.39039	-0.18969	-0.04822	-0.050721	0.26794	0.4458	-0.22329	0.50811	-0.135	-0.31465	-0.032736	0.25269	0.076362	-0.10378	-0.42841	-0.070493	-0.12294	-0.32116	-0.23112	0.046161	-0.098711	0.10787		-0.049382	0.050775
0.061639	0.29295	0.028522	0.027085	-0.70287	-0.19416	0.48939	0.13669	-0.059045	-0.36304	-0.57917	-0.11615	0.27295	-0.11521	-0.0012013	-0.50449	-0.12653	0.43878	-0.17863	-0.19321	0.037005	-0.10077	-0.15436		-0.069732	0.06142
-0.070033	-0.43253	-0.097405	-0.091905	-0.079037	0.087129	1.3946	-0.089836	0.21362	0.07493	-0.5261	-0.16007	0.40442	0.10704	-0.067295	-0.24315	0.060423	-0.062347	-0.37985	-0.21608	-0.079311	-0.03613	-0.062359		-0.015273	0.076661
-0.034194	0.35494	0.65353	0.25511	0.22286	-0.14055	0.94672	-0.12952	0.27892	0.20076	0.23552	0.17417	-0.00043125	-0.19446	0.19625	-0.30743	0.0078773	-0.53931	-0.22334	0.58696	-0.4126	0.077758	0.091133		0.10003	0.071907
-0.12648	-0.040239	0.051633	-0.054058	0.046292	-0.10625	0.059206	-0.21315	0.23944	0.29243	0.19639	0.12311	-0.34812	-0.11039	-0.062491	0.0015908	0.024823	-0.24826	0.065926	-0.10463	-0.25852	-0.03387	-0.24021		-0.036775	0.034192
-0.036433	-1.0431	-0.024894	-0.06332	-0.21352	0.13105	-0.00088472	-0.20657	-0.096703	-0.0050476	-0.1494	-0.06882	-0.17348	-0.10681	0.061134	0.51145	-0.096987	-0.12357	-0.071486	0.42844	-0.26235	0.10172	-0.029499		-0.066917	0.058524
-0.32983	-0.14177	-0.0003813	-0.09552	0.15075	-0.19416	0.65556	-0.23518	0.13609	-0.10081	0.022583	0.040525	-0.1527	0.15709	-0.14292	-0.27377	0.095611	-0.1788	-0.41525	0.44402	0.49307	-0.016798	-0.18987		-0.011846	0.055251
-0.10616	-0.20005	-0.071302	0.053668	-0.53832	0.15769	-0.74814	0.23085	0.027291	0.068621	0.24855	-0.078172	-0.121	0.049324	0.15316	-0.36466	0.060423	0.22169	0.33098	-0.028825	-0.21238	0.10713	0.0057395		-0.032778	0.053139
0.088031	-0.43283	0.17948	0.0074093	-0.041282	-0.062636	0.73926	0.15214	-0.13257	-0.13265	0.44736	0.32159	0.069216	0.40275	-0.042517	-0.28082	0.10472	-0.19076	-0.084529	-0.037758	-0.3344	-0.017939	-0.13351		0.025555	0.055523
-0.1499	0.39791	-0.19564	-0.05466	0.11268	0.3078	-0.096352	0.01062	0.23822	0.01293	0.28583	-0.14254	0.52244	-0.14106	0.0096981	0.21926	0.020043	0.24149	0.23035	-0.34594	-0.052969	-0.062789	-0.25895		0.048194	0.046427
-0.012648	-0.35632	-0.28863	-0.057236	-0.30539	0.10677	-0.032707	0.011452	-0.11862	-0.019152	-0.22299	0.081294	-0.12984	0.01363	0.12022	-0.057391	-0.19231	0.31197	-0.065896	0.1927	-0.39124	-0.086294	0.016627		-0.064435	0.036285
-0.16423	0.32701	0.0071554	0.088467	0.052891	-0.16017	-0.9308	-0.0019661	0.00052545	-0.25616	-0.054917	0.095196	0.15911	-0.0091192	0.22672	-0.67567	-0.13629	0.073491	0.030525	0.28634	-0.26348	-0.009015	-0.059407		-0.05973	0.058734
-0.10376	0.53817	-0.050817	-0.10407	0.076062	-0.069536	-0.61142	-0.11077	-0.36933	-0.1473	0.19659	0.020424	-0.10698	0.050998	0.13096	0.31237	0.16877	-0.24826	-0.064034	-0.32277	-0.2776	0.048957	-0.045983		-0.047362	0.049997
-0.04405	0.46567	0.20802	-0.17386	-0.093051	-0.02896	-0.48531	-0.32879	0.019375	0.1068	-0.21291	-0.0015365	0.63209	0.063445	0.1104	0.26542	-0.10958	-0.13614	-0.076144	0.32143	0.18802	-0.016022	-0.016199		0.028614	0.051565
0.033456	-0.18551	0.21783	-0.15924	-0.14858	-0.14505	-1.0746	0.013351	0.014525	-0.068076	-0.27535	-0.072917	0.33792	0.20449	0.071953	0.051294	0.27039	0.055765	0.13021	-0.19436	0.75849	-0.0039255	-0.045299		-0.009271	0.066869
0.12912	0.32881	0.062845	0.0069434	0.070063	0.040543	0.31967	-0.35755	0.28808	-0.051779	-0.12258	-0.22618	0.67834	0.062974	0.1567	0.059346	-0.051399	-0.091405	-0.01885	0.28774	0.025194	0.14171	0.0049116		0.075793	0.044281
-0.082008	0.24764	-0.010359	0.0037919	-0.22498	0.16834	-0.48178	0.20553	-0.084873	-0.1889	-0.19971	0.46037	0.72872	0.10416	0.10981	0.15299	0.0024559	-0.30824	-0.041209	0.12026	-0.23528	-0.057036	0.25563		0.028058	0.054638
-0.076834	0.0037551	0.014506	0.0019285	0.056297	-0.19371	0.8536	0.073864	0.34094	-0.26283	-0.37257	-0.10306	-0.21561	0.048827	-0.12915	-0.43093	0.01613	-0.015344	0.66449	0.056431	0.080864	0.056419	-0.28664		0.0078858	0.061319
0.043678	-0.18762	0.06705	0.073124	-0.16945	0.12699	-0.044534	-0.075455	-0.073938	0.051863	0.45611	-0.085056	0.39872	-0.074727	0.05257	-0.27353	0.14446	-0.57352	-0.262	-0.43511	0.014876	0.28171	-0.17337		-0.031181	0.049903
-0.011793	0.4156	-0.15396	-0.092588	0.034866	0.097785	-0.42166	0.09823	-0.060833	0.039544	0.27801	0.057218	0.52086	0.20544	-0.029927	0.3568	-0.10719	0.16316	-0.15067	-0.23281	-0.04995	-0.042794	-0.10821		0.035006	0.0452
-0.13919	-0.29388	0.31708	-0.1939	-0.10249	0.021246	-0.37216	-0.18689	0.22148	0.18358	0.39685	0.19565	0.472	-0.23852	0.018745	-0.50022	-0.00080231	0.14914	0.19729	-0.040543	-0.50944	0.027366	-0.13451		-0.022266	0.055646
0.14562	-0.090859	0.016613	-0.12117	0.040578	0.15711	0.5401	-0.070254	0.42147	0.25603	-0.18997	0.10757	0.10298	-0.28329	-0.11999	0.47228	0.27843	0.30744	0.12835	0.52149	0.0099329	0.085108	0.05568		0.12049	0.047122
-0.083433	0.34757	0.0068027	0.016206	0.22314	0.17344	1.1023	0.10013	0.36828	-0.083401	0.26215	0.057801	0.11704	-0.022037	0.087578	-0.04132	-0.0025383	0.13223	0.30116	0.20969	0.47211	0.085338	0.16276		0.17361	0.052353
-0.01615	-0.3598	0.11801	-0.040465	0.096677	0.16893	-0.94848	0.030462	0.067416	0.086139	-0.36213	-0.12688	0.40964	-0.083356	0.25592	-0.32098	-0.29198	0.072253	0.31606	-0.10767	-0.21161	0.062059	-0.0062821		-0.051836	0.059228
-0.12591	0.31907	0.12606	-0.080529	0.087521	0.11694	1.2909	-0.063285	0.65462	-0.18949	-0.28482	-0.0721	0.098853	0.083083	0.0086242	-0.25544	-0.18254	-0.088113	-0.19306	-0.29855	-0.28981	0.005683	0.04848		0.031139	0.072995
0.21914	0.51126	0.58262	-0.03978	0.91448	0.012399	-0.52302	0.17255	0.18656	0.12066	0.17683	-0.024663	0.13936	0.042839	0.069189	0.79986	-0.10871	-0.28414	-0.10316	-0.19212	0.17926	-0.06201	-0.097866		0.11702	0.068984
0.028039	-0.40831	0.37036	0.0055458	-0.27707	-0.3356	-0.16	-0.021808	0.18289	-0.035805	0.46596	0.068316	0.036975	0.30145	-0.020772	-0.29361	-0.2416	-0.033479	0.10599	-0.101	-0.23182	0.13811	-0.0857		-0.023606	0.046706
-0.098298	-0.36637	0.13114	-0.025969	-0.43273	0.26377	-0.32738	0.084265	0.73516	-0.25172	-0.40332	0.2335	0.20852	-0.066099	0.17037	-0.01448	-0.072459	0.23221	-0.18794	-0.30301	-0.34166	-0.080522	-0.1963		-0.048231	0.058396
-0.092475	0.36282	0.091385	0.021934	0.047746	0.22693	-0.30734	0.06523	-0.0046233	-0.079855	0.073421	-0.00084395	0.18044	0.17071	0.041859	0.20445	0.16204	-0.064401	-0.13623	-0.19267	0.36764	-0.050803	0.19371		0.055699	0.034679
0.029464	0.31723	-0.24117	-0.1132	-0.36777	0.092696	-1.6934	0.01062	-0.13228	-0.028926	0.52225	-0.10328	0.033338	-0.016545	-0.010275	0.037742	-0.067465	0.13388	0.42973	0.43093	0.043873	-0.0023507	0.13055		-0.024537	0.087642
0.12297	-0.238	0.00050045	-0.010376	-0.022937	0.052395	-1.0605	-0.072465	-0.28634	-0.10371	-0.24608	0.022884	0.12225	-0.025881	0.094075	0.055072	0.078238	0.17079	-0.1544	0.5187	-0.1304	0.0083991	0.095991		-0.043862	0.057905
-0.10192	-0.083211	0.014682	0.04561	-0.14486	0.49163	-0.85304	-0.14978	-0.099469	0.099134	-0.21944	-0.02736	-0.74831	-0.26964	0.13754	-0.53584	-0.057473	-0.028949	0.13346	0.09126	-0.12317	-0.038503	0.05028		-0.1051	0.060222
-0.011997	0.26289	0.27967	-0.12245	-0.21838	-0.20915	0.40454	-0.15389	-0.22162	-0.13189	-0.02401	0.097984	-0.38292	0.11995	0.033216	-0.23887	0.087359	0.29363	0.14093	-0.048601	-0.48503	-0.12256	0.032284		-0.026909	0.046367
-0.088809	0.0053629	0.15671	0.093016	0.50903	0.034566	-0.5301	0.10177	0.24005	0.0022625	-0.10281	-0.078642	-0.45153	-0.010061	-0.059617	0.26919	0.13817	0.23077	0.40503	-0.34175	-0.53575	-0.044255	-0.12331		-0.0078568	0.056287
0.041602	-0.52403	0.25814	0.091868	-0.14656	0.0050566	0.02033	0.00063438	0.20052	-0.04168	0.33371	0.033855	-0.10439	0.041401	0.095847	-0.38775	0.035024	0.23118	0.55921	-0.056984	0.46716	-0.14561	0.0089607		0.044239	0.050002
-0.053253	0.21783	0.087535	-0.060279	-0.064169	0.14424	0.69566	-0.19193	0.29689	-0.047013	0.63701	-0.055516	0.36131	0.12019	0.061725	0.61662	-0.097429	-0.13965	-0.3901	-0.12829	0.68109	0.011206	-0.055501		0.11514	0.062796
-0.050728	0.29432	-0.021218	0.0082313	0.52476	0.19277	-0.58902	0.025807	-0.28486	0.31219	0.65659	-0.068602	-0.36214	0.080913	0.024947	-0.33252	0.059998	0.60257	-0.31836	0.16706	0.54763	-0.092502	0.070616		0.062976	0.067878
0.088316	0.40161	-0.028403	0.076876	0.15133	0.082347	-0.090464	0.22414	-0.050536	-0.051101	0.14216	-0.041721	-0.75037	-0.17554	-0.014195	0.73584	0.088226	-0.32783	0.024004	-0.35651	0.6929	-0.062789	0.012596		0.033517	0.064848
-0.13251	-0.44996	0.17615	-0.077381	-0.086485	0.0043051	-1.6038	0.2158	0.10265	-0.083292	-0.34184	0.24274	-0.68594	0.057456	0.066236	-0.37443	-0.11219	-0.075543	-0.41571	0.23031	-0.11783	-0.041995	-0.013265		-0.15289	0.08218
-0.32898	-0.37061	0.033422	0.0586	0.06233	0.15441	-1.1783	0.28341	0.45127	0.15815	0.17125	-0.19535	-0.23586	-0.16978	0.23953	-0.23788	0.28559	0.017224	0.33562	0.19549	0.40005	-0.07646	-0.10598		-0.002298	0.07238
0.1123	0.14431	-0.30474	-0.019639	-0.069031	0.20144	-0.60082	-0.19562	-0.014367	0.04588	0.23906	0.10932	-0.14853	-0.069706	-0.1266	-0.32098	0.10103	-0.38802	-0.040277	-0.058636	-0.37369	-0.079973	-0.18092		-0.088618	0.04339
-0.21747	-0.46181	0.17703	-0.026077	0.33162	-0.14909	-0.57253	-0.1395	-0.2435	0.080264	-0.27628	-0.041848	0.28647	-0.0055106	0.11748	-0.53862	-0.0053559	0.17203	0.030525	0.16344	-0.62117	0.25675	0.082854		-0.069578	0.058072
0.040583	0.07625	-0.092316	0.11938	0.046575	0.26466	-0.1435	-0.24272	0.30511	-0.069864	-0.010049	0.15442	-0.27175	-0.30414	-0.29366	-0.12641	0.024596	-0.60156	0.21079	0.43986	0.12243	-0.056468	-0.07213		-0.020866	0.048418
0.16137	-0.74785	0.098924	0.021467	-0.16232	0.063768	-0.50888	-0.2048	0.05648	-0.061307	-0.2392	-0.17175	0.032844	-0.028025	0.036839	0.52374	-0.052479	-0.21364	-0.13344	0.12692	0.42825	-0.037705	-0.023613		-0.044974	0.054795
0.035125	-0.8773	-0.0082614	-0.022434	-0.084182	0.066023	0.12518	-0.12008	-0.41187	-0.14496	0.32383	-0.087047	-0.34709	0.21574	0.12199	0.37112	-0.12522	0.098223	-0.048196	-0.14447	-0.11362	0.10556	-0.03927		-0.048313	0.053645
-0.070848	1.0994	-0.11859	0.10357	-0.25617	0.32681	0.24898	0.17843	0.23366	0.091796	0.14701	-0.16065	0.22203	-0.26389	0.34267	-0.22784	-0.11696	0.018666	0.19356	-0.26401	0.16895	-0.040535	0.0096626		0.081117	0.061335
-0.10832	0.17695	-0.14853	0.019001	-0.068463	-0.35386	-0.1329	-0.14117	-0.10462	-0.063745	-0.048219	-0.064264	0.14668	0.0522	0.023175	-0.69324	0.28168	-0.17179	-0.27551	0.37492	0.25438	-0.030241	0.079614		-0.043316	0.046919
0.027712	0.56399	-0.12156	-0.13313	-0.25418	-0.086476	-0.25785	-0.047136	0.37864	-0.12101	-0.51846	-0.12338	0.58062	0.065354	0.087873	0.01564	-0.11696	0.24602	-0.16325	0.07119	-0.23716	-0.053405	0.17571		-0.00092209	0.054072
-0.04022	-0.27253	-0.079709	0.03073	-0.3878	-0.037191	0.11458	0.025547	-0.15568	0.32283	-0.18088	-0.15703	-0.036797	-0.084298	0.10607	0.051294	0.096692	-0.52241	0.26715	0.0073946	-0.1243	-0.019628	0.16221		-0.039738	0.040168
-0.011956	-0.12253	0.10294	0.084356	-0.31969	0.089382	0.09808	0.083563	-0.48605	0.024355	0.24726	-0.07771	-0.057594	-0.025881	0.30145	-0.034792	0.070854	0.16253	-0.083131	0.42983	0.20289	0.11889	0.04848		0.036762	0.039995
0.065142	-0.22694	-0.088123	0.13495	-0.55635	-0.019228	1.4688	-0.034134	0.51603	0.034101	-0.71034	0.15266	0.27761	-0.14561	-0.27952	0.00059668	0.13381	0.2184	0.60394	0.61931	0.299	0.081938	-0.22595		0.10087	0.091636
0.29431	0.038833	-0.13033	-0.0019354	-0.044972	0.068584	1.0115	0.10822	0.093541	-0.11646	-0.13133	-0.026777	0.23555	-0.22703	0.071847	1.15	0.00050634	0.074103	-0.067294	0.22056	0.043873	0.10001	-0.24175		0.10972	0.069921
-0.049384	-0.031031	0.1061	-0.099386	-0.21668	-0.1551	0.39865	-0.13446	0.16222	-0.036806	0.12894	0.058275	0.15135	-0.1583	0.025348	0.44892	0.058687	0.030406	0.25551	0.30611	0.12777	0.048957	0.13216		0.06775	0.036234
-0.18611	0.3842	-0.12804	-0.032271	0.054879	0.00041166	0.26902	0.16953	0.12699	-0.048664	0.35139	-0.10714	0.1633	-0.1559	0.093591	0.033467	-0.14151	0.15718	0.23781	0.24426	-0.11554	-0.077944	-0.030055		0.054907	0.035287
-0.29359	-0.53986	-0.049583	0.051091	0.29326	0.10885	-1.2926	0.10562	-0.46173	-0.16961	-0.22094	0.0083954	-0.23641	-0.1832	-0.042812	0.029955	0.04719	0.15367	-0.26899	1.0509	0.26847	0.16625	-0.04152		-0.065965	0.086082
0.17058	0.42719	-0.035225	0.039855	-0.13227	0.12009	0.63434	-0.038919	0.45645	0.10923	-0.1356	-0.17631	0.32337	-0.056057	0.10822	0.17907	-0.07701	-0.16664	-0.17024	0.26067	0.48316	0.023874	0.1606		0.10906	0.048461
0.20195	-0.031275	-0.086366	-0.1152	-0.16115	-0.14562	0.30906	0.16543	0.085328	0.030121	-0.8119	-0.099435	-0.59708	0.052436	-0.11135	0.47503	-0.11741	-0.47356	-0.2988	-0.51727	-0.047263	0.019811	0.22466		-0.089124	0.062434
-0.11092	-0.26381	0.0080276	0.08833	-0.11796	-0.10355	0.20654	-0.098313	-0.29031	-0.25605	0.15709	-0.075947	0.72666	0.046683	-0.015269	-0.42039	0.13078	-0.3233	0.01003	0.63129	0.18879	0.074838	-0.11689		0.0033195	0.056741
-0.11247	-0.12253	-0.41595	0.049474	-0.38408	0.11787	0.29257	0.030878	0.0218	0.028119	0.028716	-0.10049	0.067644	0.16164	-0.18598	0.24885	0.048699	0.31631	-0.079871	-0.38718	0.32684	0.033482	0.18417		0.0073266	0.044229
-0.18322	-0.20662	-0.17148	-0.10722	0.11957	-0.049316	1.6138	0.39934	-0.30431	0.042549	0.41492	-0.11555	-0.025891	0.032066	0.059255	-0.41711	-0.058344	-0.038227	-0.15067	-0.18989	-0.16241	0.084765	0.21189		0.034691	0.082826
-0.133	0.0014165	-0.085484	0.0029699	0.086352	0.098366	-1.2219	-0.030987	0.26344	0.025005	0.45815	0.15477	0.39666	-0.32713	-0.20311	0.36585	0.10385	-0.27177	0.23408	0.22947	0.19184	0.062171	0.088074		0.021264	0.070425
0.12912	-0.19605	0.18246	-0.13605	0.44006	-0.021891	-0.55957	0.039511	-0.082745	-0.17205	0.25005	0.121	0.32858	0.10105	0.098505	0.034991	-0.001016	0.029794	-0.38498	-0.065594	0.63494	-0.049916	-0.070188		0.028261	0.052676
0.11988	-0.21187	-0.097048	0.038677	-0.36634	-0.19222	-1.0322	-0.082451	-0.43072	-0.10471	0.054055	-0.14569	0.18566	-0.011028	-0.1085	0.22502	-0.032717	0.029386	-0.40966	-0.48023	-0.044974	0.084995	0.19676		-0.12243	0.058553
0.046855	-0.30129	0.32589	-0.041644	-0.050721	0.058099	0.091032	-0.01346	0.13975	-0.084727	0.28656	-0.092181	-0.38141	0.057928	-0.1376	-0.034063	0.040889	-0.024622	-0.028631	-0.023515	-0.42252	0.027366	-0.19938		-0.033104	0.037169
-0.16598	0.64389	0.22413	-0.069048	-0.35203	-0.01366	-0.18949	0.068663	-0.3277	0.066619	-0.043211	-0.013218	0.073886	-0.21889	-0.14536	0.27221	-0.07072	-0.40306	-0.10922	0.01853	-0.18495	-0.012736	-0.022354		-0.042335	0.046577
0.2272	0.33413	-0.023669	0.17054	-0.085638	-0.22114	-0.50653	0.016237	0.31786	0.098025	0.18558	-0.010758	0.80358	-0.2505	-0.011537	0.40124	-0.28872	-0.45666	-0.1516	-0.2356	-0.055259	0.025106	0.10463		0.016805	0.061267
-0.18142	0.18174	0.19856	0.1113	0.21285	-0.051128	1.0103	-0.096129	-0.064194	0.24038	-0.35096	0.003949	-0.024312	-0.12357	-0.089336	-0.16859	0.15011	0.081123	-0.13856	0.083459	0.070181	-0.063813	0.24751		0.053889	0.054296
-0.13821	-0.042383	0.0050485	0.12747	-0.12712	0.2732	-0.86952	0.25766	-0.11862	0.112	-0.030709	-0.035415	0.47147	0.2057	0.028275	-0.45051	-0.19361	0.2623	0.2094	0.12136	-0.38247	0.10839	-0.22204		-0.018623	0.059839
-0.053336	-0.025769	-0.032598	0.011629	0.36252	0.20577	1.9556	0.084109	-0.55719	-0.026464	-0.94176	0.13782	0.53698	0.35966	0.10028	0.96302	0.055003	0.099869	0.3184	0.030247	-0.020954	-0.095222	-0.018449		0.14996	0.1106
0.17136	0.26954	-0.31683	-0.00042824	0.66839	-0.13487	0.70271	0.025261	-0.055983	0.046313	0.61035	-0.030987	0.74434	0.055783	0.061538	0.16528	-0.12543	-0.20044	0.65378	0.15702	0.11593	-0.046857	-0.13689		0.14778	0.06547
-0.024216	-0.18236	-0.16639	-0.096454	-0.1251	0.17131	-0.20482	-0.12117	0.56952	0.04309	0.095771	-0.10855	0.76564	-0.16332	-0.026195	-0.078465	0.027427	0.15306	-0.40779	-0.27043	-0.4263	0.099695	0.166		-0.01348	0.056548
-0.037411	-0.4887	-0.2783	0.056955	0.060024	0.41746	-0.23897	0.0013105	0.33395	0.16836	0.41194	-0.0076053	0.44084	-0.068269	-0.046356	0.17933	-0.048569	-0.24497	-0.05891	-0.0062644	-0.33516	0.1599	0.19263		0.024488	0.05119
-0.21734	0.55161	-0.13067	0.03506	-0.2287	-0.060554	0.0085032	-0.066302	-0.091853	-0.3194	-0.52216	-0.17911	0.013625	-0.21625	-0.027269	0.67537	0.16357	-0.25342	-0.28343	-0.11075	-0.47321	0.034943	0.019866		-0.072951	0.056861
-0.16378	-0.43205	-0.16149	-0.029695	-0.21582	-0.13679	-0.52302	0.12944	-0.12925	0.11134	-0.29844	-0.013109	-0.079422	-0.10872	0.054236	0.056563	-0.24225	0.22561	0.24712	-0.20325	0.2784	-9.1179e-05	0.0074311		-0.070741	0.04248
-0.045964	-0.4455	-0.041536	-0.023392	0.13358	0.46627	-0.63263	0.10889	0.081073	-0.052671	-0.32881	0.023922	0.59464	0.07495	-0.28816	0.33371	0.35528	0.0017561	0.29603	0.51369	0.28984	0.043639	0.081954		0.066981	0.062696
-0.032402	0.38445	0.21327	0.075919	-0.21469	0.22391	0.13113	-0.042065	-0.19367	-0.21265	-0.11269	0.034329	0.38678	-0.30222	0.10046	0.101	0.089307	0.3932	0.20754	-0.13415	-0.1384	-0.015794	-0.10569		0.036386	0.042101
-0.13092	-0.90627	-0.16675	-0.11637	-0.17662	0.14136	0.22304	-0.19646	0.38866	0.064967	0.59604	-0.12105	-0.5082	-0.21721	-0.01449	1.4063	-0.073752	-0.88581	-0.40872	0.15871	0.38707	0.22634	-0.01915		-0.015186	0.099468
0.21273	-0.27936	0.076671	0.017712	0.47295	0.071281	-0.78704	-0.072855	-0.034705	-0.067426	-0.065563	-0.12619	0.0027125	-0.28353	0.34384	0.33344	-0.077237	-0.2458	0.091542	-0.18403	0.019455	-0.066738	-0.01942		-0.029024	0.052848
-0.034681	-0.054758	0.16915	-0.0249	-0.13453	-0.058163	-1.0216	-0.41763	-0.19061	0.036999	-0.22614	0.05361	0.60506	-0.052945	-0.19642	-0.38852	0.29493	-0.16107	-0.064965	0.26209	0.28984	-0.07082	-0.08122		-0.063795	0.06459
-0.062173	0.37525	-0.080234	0.099348	-0.085036	0.10544	-0.055142	-0.0038904	-0.069045	0.00015064	-0.094051	0.04601	-0.11166	0.067759	-0.06778	0.73989	-0.10046	-0.11222	0.24712	-0.044167	-0.17045	0.019811	0.11165		0.032875	0.041465
-0.102	-0.52905	-0.12944	0.084356	0.55194	-0.13904	-0.22131	-0.31951	-0.27392	0.01247	0.43563	0.23479	0.70066	-0.097241	-0.11323	-0.74546	0.11732	-0.0097802	0.37569	0.54658	0.010298	0.12973	0.073136		0.025766	0.072217
0.10123	-0.094855	-0.017014	-0.019173	-0.25589	-0.0067949	-0.33916	0.13737	0.096902	0.041656	-0.0037149	-0.043014	-0.27067	0.18125	-0.067698	-0.42364	-0.060519	-0.36513	0.0039743	-0.1885	0.22996	0.030538	0.12353		-0.052581	0.037207
-0.092516	-0.61708	0.099267	0.065286	0.034582	-0.073874	0.22538	-0.21029	-0.1672	0.21276	-0.25244	0.12651	0.20173	0.12092	-0.27863	0.28702	0.011576	-0.39524	0.042171	-0.44595	-0.099118	0.092801	-0.14569		-0.054697	0.048724
-0.046941	-0.077169	-0.23908	-0.00031862	0.23059	-0.15449	-1.2184	-0.0089353	-0.086361	-0.048664	0.13099	0.11202	-0.30344	0.21095	0.036947	-0.17539	0.10711	-0.18787	-0.12645	-0.203	-0.66809	0.1164	0.053339		-0.11071	0.064728
-0.10783	-0.088228	0.22115	-0.023146	-0.29137	-0.2764	0.0061693	-0.13241	-0.249	-0.10192	0.52785	-0.063571	-0.10178	-0.26221	-0.12295	-0.63276	-0.055525	0.15863	-0.058444	0.068991	0.74744	0.043411	-0.091296		-0.038487	0.057425
-0.11288	0.25686	0.11066	0.073124	-0.45848	-0.12289	0.53299	0.079481	-0.37511	-0.25294	0.0067305	-0.086933	-0.30758	0.041662	0.014316	-0.15405	-0.10546	-0.21941	-0.011398	0.10243	0.52625	-0.076117	0.081595		-0.019876	0.050585
-0.11553	-0.72967	0.095417	-0.038711	0.6999	-0.11732	-0.64442	-0.073947	0.044011	-0.021806	-0.25017	-0.019177	0.37533	0.20784	-0.033953	-0.012194	-0.014703	-0.3033	0.603	0.087085	0.37905	0.15449	0.019507		0.01264	0.068281
0.11292	0.27477	0.1821	-0.0028946	0.069178	0.37296	-0.097576	0.18745	0.062861	0.11966	0.06115	0.12148	-0.31745	0.16616	-0.13565	-0.12767	-0.1465	-0.066673	0.0011794	0.1367	0.02672	0.02433	-0.041087		0.042788	0.031912
0.093692	-0.10406	0.17703	-0.051262	0.29525	0.23259	-0.025654	0.10876	0.052225	-0.040354	-0.2582	0.067733	-0.012375	-0.040473	-0.0092819	0.41227	0.094956	0.01351	0.23035	-0.57999	-0.020954	0.011001	0.18075		0.035979	0.041152
0.245	-0.063966	0.015732	0.032594	0.18681	-0.15704	-1.2137	0.27519	0.11422	0.074496	0.062079	-0.090908	0.64089	-0.053886	0.019336	-0.2459	0.057391	-0.52509	0.07105	-0.30607	-0.21238	0.1738	-0.11284		-0.044052	0.071684
-0.048081	0.25607	-0.12857	0.14796	-0.23069	-0.02295	-0.3651	0.11258	0.29658	-0.097939	0.3501	0.036425	-0.45311	0.11708	-0.26947	0.2564	0.33814	0.31631	-0.30114	-0.20718	0.25895	-0.062333	-0.029066		0.011781	0.050715
-0.1385	0.2305	0.092967	0.084824	0.26952	0.30106	-0.0221	-0.15909	-0.083342	0.099026	0.37096	-0.15691	0.61906	-0.05773	-0.034464	0.14368	-0.063764	0.24829	0.055679	-0.3749	-0.62001	0.044438	0.175		0.04453	0.053446
-0.15716	-0.33445	-0.052915	-0.062854	-0.34545	0.19694	0.65794	0.086034	-0.090022	0.053296	-0.081216	0.066221	0.18202	0.17144	-0.1139	0.099507	-0.055525	-0.34885	0.24526	0.5126	-0.28219	-0.045966	0.23888		0.023463	0.053028
0.039564	0.071281	-0.16132	-0.081707	-0.35747	-0.0019791	-0.68921	0.015691	-0.53681	-0.29232	-0.13636	-0.020818	-0.051359	0.021293	-0.14684	-0.0041748	0.19809	0.1005	-0.083597	0.4808	-0.084254	-0.10924	-0.21618		-0.088975	0.049321
-0.015458	-0.63925	-0.13609	0.07348	-0.040395	-0.1293	0.16411	-0.099562	-0.59791	0.081942	-0.091065	0.09285	0.036481	-0.034981	-0.26267	0.16753	0.10907	0.093067	0.34774	0.012121	0.26354	-0.037134	-0.045299		-0.029878	0.047936
0.1323	0.57456	0.033775	0.010945	0.39886	-0.084359	-0.41459	-0.28404	-0.31464	-0.090494	0.040091	0.0010331	-0.10228	0.025842	-0.042034	-0.060406	-0.2201	0.17511	0.089679	-0.25119	-0.11743	0.05562	-0.27434		-0.031221	0.046899
-0.26711	-0.34055	0.022563	0.064574	-0.2599	0.073229	1.2826	-0.12323	-0.076064	-0.16606	-0.49145	0.078592	-0.33564	-0.065628	0.0092953	0.80314	0.14338	-0.17922	0.045431	0.13085	-0.54682	-0.015337	-0.15646		-0.016079	0.081463
0.12697	0.3122	0.045683	-0.01624	0.17652	0.13716	0.44108	0.011452	0.35189	-0.14575	-0.13971	-0.16018	0.19603	0.10871	0.14825	-0.19219	-0.19166	0.25406	0.13766	-0.33812	0.23072	0.073583	-0.010475		0.067724	0.040933
0.037162	0.09418	-0.059394	-0.1255	-0.25674	-0.12541	0.44108	-0.10955	-0.39639	0.12134	0.017177	0.12357	-0.46869	-0.084534	-0.079698	0.17631	0.18636	-0.30743	0.72318	0.7213	0.5583	-0.11533	-0.10613		0.041964	0.0665
0.26313	0.2956	-0.069028	-0.098092	-0.12566	-0.05485	1.2272	-0.23273	0.19839	-0.33251	0.044934	0.16913	-0.13761	0.1494	-0.10684	0.028961	-0.056821	0.20108	0.34494	0.18574	-0.012959	-0.025174	-0.070188		0.077654	0.063623
-0.16387	-0.10221	0.087535	0.0069434	-0.052991	-0.0902	0.40454	0.16064	0.35311	-0.052536	-0.42774	0.03083	-0.32163	-0.13171	0.075578	0.29053	0.35356	-0.037818	-0.11108	-0.17986	-0.2219	-0.051376	0.11291		-0.0029889	0.044527
0.15605	0.26188	-0.013515	-0.12268	-0.14199	0.4495	0.9832	-0.075325	-0.49183	0.20343	-0.43016	0.029645	0.3712	-0.12597	0.08857	0.28878	0.16725	0.43238	0.14977	-0.41001	-0.099118	0.0082849	0.060718		0.075655	0.067482
-0.1097	-0.41119	-0.16657	0.0034356	0.22687	-0.057548	-0.1565	-0.40982	-0.24412	-0.058086	-0.10897	0.1522	-0.085172	-0.11209	-0.1142	0.5639	-0.088093	-0.15118	0.33376	-0.10379	0.30852	0.056193	0.19336		-0.023426	0.048308
0.11467	0.2342	-0.038204	-0.053838	-0.024676	-0.25934	-1.2219	0.086996	0.14856	-0.090819	0.028716	-0.10458	-0.84395	-0.081186	0.22583	-0.10232	-0.10003	-0.38761	-0.21914	0.04028	-0.049553	0.055277	-0.021651		-0.11584	0.068445
-0.019734	-0.42356	-0.10388	-0.0018259	-0.070448	0.038459	-0.32266	0.057169	0.038522	-0.11481	-0.36588	-0.072334	-0.12931	0.025842	-0.051081	-0.54916	0.06802	0.29548	0.24246	-0.5003	-0.29246	-0.056923	0.022926		-0.099369	0.0454
-0.00034842	-0.37139	-0.18934	-0.03756	0.16392	-0.19164	0.8748	-0.085467	0.15311	-0.11789	0.019399	-0.16836	-0.41206	-0.131	0.21611	0.23758	-0.22727	-0.15447	-0.28062	0.087375	-0.1102	0.0073721	0.14243		-0.025023	0.055302
-0.055697	-0.00072717	-0.20089	-0.07176	-0.12282	0.15291	0.76635	0.036365	-0.10219	0.093585	-0.10224	-0.092658	0.24542	0.099113	0.034477	0.26542	-0.054218	-0.020092	-0.23172	-0.20742	0.0049896	0.011549	0.036242		0.021043	0.043261
-0.29261	0.50995	-0.3079	-0.030874	0.0036756	-0.32689	-0.099904	-0.16567	-0.20066	0.20564	-0.11809	-0.0042337	0.095709	0.23298	-0.014597	0.05706	-0.22141	-0.46304	0.092942	-0.25955	0.16971	-0.06788	-0.2005		-0.061137	0.046119
0.017245	0.058323	-0.046966	0.029332	-0.073325	0.29731	-1.057	-0.16756	0.40723	0.042765	-0.34667	0.077191	0.016723	-0.032104	-0.017927	0.15448	0.11015	0.015156	-0.084529	-0.11353	0.097651	-0.046172	-0.32175		-0.042782	0.05746
0.030278	-0.14912	0.08876	-0.067404	0.24574	-0.11943	-0.14234	-0.091214	-0.71858	-0.073736	0.15317	0.091676	0.33792	-0.12885	0.092894	0.53279	-0.050531	-0.35896	-0.009534	0.24566	0.2494	-0.12177	-0.018863		0.0007807	0.052317
-0.13968	-0.26302	0.11538	-0.0031138	0.23087	-0.0049846	0.25842	0.017329	-0.053259	0.32361	-0.61815	0.0021995	0.38727	0.018651	0.018047	-0.075715	0.1095	0.013102	0.40456	0.10298	-0.13535	-0.016365	-0.077459		0.026731	0.045836
-0.018758	0.20414	-0.026648	0.12969	-0.29709	0.22856	0.43163	-0.10338	-0.1733	-0.098943	-0.34949	0.074624	0.84777	-0.061549	0.17834	-0.60688	0.28212	-0.29526	-0.44553	-0.60035	0.052266	-0.013078	0.033184		-0.027301	0.068866
-0.00063352	-0.15756	0.038499	-0.088146	-0.2038	-0.077937	-0.3321	-0.41666	-0.26295	-0.020941	-0.045234	0.053027	0.21633	-0.15686	0.10755	-0.13347	0.16031	-0.085229	0.48421	-0.44315	-0.25776	-0.057036	-0.14234		-0.079212	0.043335
0.11825	-0.64134	0.27021	-0.011088	-0.12683	0.05014	0.11108	-0.23273	-0.47541	-0.19181	0.26122	-0.049904	-0.71922	0.093621	0.19928	-0.60665	-0.047046	0.31156	0.69196	-0.22471	0.23682	0.051332	0.00016051		-0.040483	0.070297
-0.032197	-0.11829	0.12519	0.0048334	-0.43072	-0.22729	-0.091632	-0.028387	-0.47391	0.080155	0.03598	0.12988	0.0557	-0.01869	-0.33948	0.6987	-0.056821	0.12214	-0.31137	-0.11492	-0.27303	-0.048546	-0.08347		-0.060703	0.049913
0.12758	0.2231	0.018535	-0.088506	-0.18406	0.11128	-0.16	-0.050543	0.16162	-0.1835	-0.58649	-0.21718	0.11547	-0.10754	0.11719	0.586	-0.055086	0.22685	0.01003	-0.42895	0.63915	0.026019	-0.17435		0.0055052	0.057261
-0.095773	-0.18314	0.03009	0.081072	0.25146	0.3117	-0.45113	-0.013044	0.1118	-0.013279	0.3799	0.0863	0.34988	-0.11424	-0.074169	0.1447	0.079319	-0.11532	-0.061239	0.30387	0.0057527	-0.0091292	-0.072708		0.040551	0.040351
-0.26508	-0.12306	0.03254	0.12558	-0.28622	0.30301	0.19827	0.14722	-0.026792	-0.096152	0.05349	-0.065321	-0.21089	-0.079513	-0.094544	-0.24441	0.033944	0.055765	-0.47906	0.44432	-0.53158	0.012918	0.19318		-0.039234	0.048482
0.15992	-0.015197	0.39579	-0.050796	-0.16718	0.023466	-0.79646	0.003781	0.54611	0.10268	-0.28761	-0.012289	0.27761	0.066086	0.067417	0.72458	-0.20512	0.52135	0.18518	0.00069464	0.60518	0.043981	-0.055774		0.092757	0.068469
-0.20786	-0.19688	-0.067273	0.036568	0.36767	-0.10625	0.5271	-0.14252	-0.30673	0.063612	0.54423	-0.079701	0.061941	-0.30581	0.11601	-0.31369	-0.12761	-0.071203	-0.29088	-0.072004	0.057607	-0.084608	0.39905		-0.0086622	0.053002
0.04095	-0.016513	0.009429	-0.0045115	-0.20639	0.098844	-0.16	0.19252	-0.33103	-0.24417	0.60962	-0.17303	0.99173	-0.1947	0.13754	0.51294	0.12795	0.57101	0.03006	0.32338	-0.1243	-0.033984	0.26191		0.10518	0.066978
-0.056348	0.54869	0.083328	0.10847	-0.051288	-0.1738	-1.3362	0.2236	0.082009	0.026224	0.089836	-0.028399	1.4745	-0.20356	-0.046544	-0.12217	-0.093516	0.015986	-0.072884	-0.13165	-0.66387	0.10364	-0.27992		-0.021907	0.099312
0.085912	-0.27701	0.32274	-0.11448	-0.072758	-0.044843	-0.45585	-0.02537	-0.35052	0.30007	0.034489	0.11644	-0.18077	-0.016049	-0.16553	0.089698	0.099082	-0.22353	0.2024	-0.17901	-0.10675	-0.046058	0.041282		-0.042018	0.04027
0.039564	0.24	0.014682	0.06926	-0.34631	0.016292	0.80648	-0.15937	0.086266	0.18545	-0.16878	-0.12841	0.35975	0.16954	0.15209	-0.61894	0.021351	-0.36432	0.16375	0.077633	-0.024006	-0.048888	-0.012293		0.023078	0.057419
0.019405	-0.33158	-0.010183	0.030484	0.19139	-0.10533	2.077	0.093419	0.18077	-0.38964	-0.22261	0.11459	0.19239	0.17385	-0.24027	-0.15729	0.026773	0.28683	-0.4977	-0.32169	-0.0079823	-0.047655	0.13522		0.051747	0.10207
-0.02055	0.054667	0.0033035	-0.093054	-0.23899	-0.011133	0.067481	0.025807	0.015758	-0.057652	-0.20732	-0.03075	0.31609	-0.17004	-0.074973	-0.2296	-0.020993	-0.20456	0.040774	0.19717	0.24409	-0.10303	-0.11003		-0.026415	0.030095
-0.073822	0.053351	0.12256	-0.053591	0.13415	-0.21575	0.31262	-0.018401	0.26953	0.15396	-0.13056	-0.06789	-0.13294	-0.10226	0.047175	-0.68647	0.0028833	-0.22931	0.18284	-0.53289	0.16436	0.04704	-0.25755		-0.043955	0.049294
-0.046086	-0.53167	-0.23557	-0.049975	-0.54719	-0.019364	-0.49121	0.21798	0.74031	-0.24817	0.40597	-0.12712	0.24384	0.20496	-0.20348	-0.015209	-0.1745	-0.17468	0.2951	0.21361	-0.37942	0.021272	-0.042491		-0.041004	0.065431
0.067462	0.39814	-0.1636	-0.0010037	-0.048698	-0.15147	-0.47117	-0.41053	-0.043217	0.10823	-0.29844	0.0223	0.31192	-0.010322	-0.13672	-0.43368	-0.1237	-0.012256	0.024469	-0.062551	0.82524	0.10058	0.00043046		-0.022112	0.058182
-0.067427	0.44959	-0.066921	-0.10206	-0.18091	0.078898	0.24309	-0.15472	0.80412	-0.087516	-0.13931	-0.14709	0.52244	0.064883	0.043523	-0.78487	0.17616	0.071219	-0.13809	-0.06116	-0.037344	0.02433	-0.1963		0.013675	0.063325
-0.019775	0.037519	0.089285	0.063861	-0.056717	-0.089755	-0.30145	0.25712	0.058608	-0.12401	-0.19653	0.37754	0.54475	0.038054	-0.019886	-0.38096	-0.014476	0.19387	0.27786	0.2629	0.32185	-0.0081022	-0.088507		0.053176	0.045691
0.20138	0.41029	-0.040477	-0.036848	-0.46821	-0.25035	-0.16122	-0.14595	0.27438	0.047314	0.25396	-0.078756	0.24384	0.090509	-0.02845	0.0671	-0.13586	0.030406	-0.27644	-0.02494	-0.40497	-0.006984	-0.010188		-0.019585	0.044766
-0.088809	-0.20005	-0.018768	0.13098	0.068611	-0.06834	0.42342	-0.082711	0.23244	-0.17194	-0.13746	0.13186	-0.13505	-0.10012	-0.17656	-0.13973	0.53422	0.14872	0.088751	-0.20215	0.0168	0.017323	-0.23336		0.0016555	0.041489
-0.013218	-0.44944	0.14253	0.0079027	0.1845	-0.090677	0.45996	0.078362	0.34428	-0.20989	0.19284	0.051969	-0.23222	0.1511	0.3228	-0.70504	-0.16625	-0.049559	0.094806	0.0071034	0.23111	0.032683	0.015728		0.017451	0.053529
0.087867	-0.63715	-0.058169	-0.08908	-0.12339	0.014654	-0.87896	-0.10435	-0.40158	-0.004073	-0.26955	0.020424	-0.026438	-0.013172	-0.13465	-0.34885	0.11428	-0.1281	-0.40686	-0.20355	-0.54338	0.057423	0.014648		-0.17661	0.052915
-0.018025	-0.88601	-0.16132	0.040569	-0.24499	0.037709	1.1906	-0.20959	-0.03777	-0.13766	0.1554	-0.05107	0.079589	-0.17099	-0.080075	-0.15405	-0.26787	0.067301	0.093406	-0.30858	0.69788	0.006368	-0.010619		-0.016078	0.078401
-0.052847	-0.37164	-0.16692	0.1017	-0.29453	0.094471	-0.69864	-0.18098	0.12728	0.13699	0.12559	0.017271	0.287	0.12953	-0.09237	-0.452	-0.06008	0.23571	-0.26572	0.097117	-0.24366	-0.046971	-0.087374		-0.072221	0.049645
-0.054516	-0.24959	-0.071302	-0.12174	0.23975	0.15335	0.71921	0.11669	0.35917	0.22563	0.74226	-0.16415	0.51044	-0.13315	-0.13602	-0.39252	0.071934	-0.021126	0.17865	0.293	-0.19294	0.046925	-0.41432		0.074158	0.064632
0.06278	-0.11907	-0.087059	-0.00031862	0.13674	0.15486	0.71332	-0.18194	0.020609	0.28455	-0.70869	0.15769	0.10976	-0.081919	0.22309	0.37841	-0.053776	0.19201	-0.16419	0.14114	0.087731	0.11111	-0.040259		0.058112	0.053737
0.071333	-0.36506	-0.035753	0.10135	0.042885	0.11814	-0.2649	0.075918	-0.078491	0.016476	-0.71966	-0.14288	-0.80602	-0.10754	0.23972	-0.20952	-0.089389	0.2287	0.17959	0.35764	0.2643	-0.023805	0.11687		-0.044787	0.059766
-0.090437	-0.37349	-0.12681	-0.034271	-0.63075	0.021246	-0.87304	0.093029	0.13094	0.020781	0.2057	-0.11088	-0.29145	-0.092195	-0.18391	0.03022	0.082577	-0.2831	-0.0062735	-0.11606	-0.39734	-0.13409	0.27974		-0.12521	0.05496
-0.047063	0.35045	0.1751	-0.072446	0.54764	0.23994	-1.0546	0.059769	-0.19095	0.13885	-0.29118	-0.066487	0.15705	-0.25218	-0.11006	-0.21879	-0.15061	-0.20312	0.18377	0.23394	-0.29324	-0.001666	0.080334		-0.034154	0.065115
-0.22089	0.21048	0.0434	0.013384	0.30213	-0.19973	0.7322	0.0083058	0.76553	0.025221	-0.20063	-0.072789	0.41745	-0.24355	0.061806	0.40876	0.15988	0.13678	-0.084529	0.2108	0.33788	-0.011617	0.0519		0.12401	0.057249
-0.31322	0.27346	-0.19529	0.1236	0.24891	0.28024	-0.95672	0.055114	0.22333	0.14974	0.48105	0.029298	0.12378	-0.014872	0.20028	0.13337	0.11862	-0.054307	-0.34817	0.14953	0.44239	0.059569	-0.0088017		0.052213	0.062244
0.033781	0.088675	0.17282	-0.19905	0.21914	-0.084086	0.52238	0.20402	0.11362	-0.21311	0.35756	0.010254	0.038052	0.21647	-0.041041	-0.31244	0.021992	-0.36308	0.29417	0.48418	-0.14526	-0.015337	-0.022084		0.060071	0.04817
-0.027798	0.42636	-0.25221	-0.075953	-0.2038	-0.080944	-0.36391	0.035117	-0.16177	-0.37844	-0.51382	0.024287	-0.43178	0.18509	-0.088342	-0.26774	0.052613	0.37511	0.16189	-0.32501	-0.3569	0.00070766	0.016627		-0.097853	0.051664
-0.17727	-0.4697	-0.21508	-0.030984	-0.45333	0.045051	-1.242	-0.11571	-0.11891	0.1555	0.30184	0.071467	-0.3237	0.090274	-0.062786	-0.18341	0.18962	0.046078	0.15583	-0.0040311	-0.12012	0.21538	-0.15814		-0.10453	0.066605
-0.12465	-0.021531	-0.0066835	-0.0096905	-0.27363	-0.26654	-0.027987	-0.084089	-0.1812	-0.20624	-0.066858	-0.15679	0.99016	0.15659	0.19603	0.34802	0.14727	-0.005046	0.52289	0.27155	0.12396	0.11765	-0.038441		0.061076	0.058852
0.0060052	0.29456	0.38177	-0.034985	-0.080458	0.032619	0.21126	-0.18496	-0.1101	0.034888	-0.12107	0.052662	0.86698	0.096497	0.14433	-0.37997	-0.0081867	0.52611	0.002111	-0.07702	-0.47819	-0.034874	0.13415		0.055397	0.058593
0.0072677	-0.048717	-0.1023	-0.083568	0.17709	-0.099215	0.23126	0.17008	0.050991	-0.19234	-0.40295	-0.10071	-0.33564	-0.2045	-0.13122	0.6151	-0.078105	-0.21075	-0.24011	0.028855	-0.022083	0.18658	-0.056061		-0.036567	0.044949
-0.22427	-0.050275	0.013634	0.035773	0.2137	0.10571	-0.52066	0.093419	-0.16478	0.22485	-0.40836	0.1605	-0.043047	0.073513	-0.095134	-0.034792	-0.061815	-0.21508	-0.004876	-0.28155	-0.36834	-0.068879	0.20145		-0.061709	0.042209
0.10302	0.1886	-0.16009	0.012561	0.037421	0.26315	0.60252	0.04388	0.17745	-0.2789	0.59846	-0.010994	0.18511	-0.097006	-0.026597	-0.23059	0.080629	-0.24702	-0.48279	-0.21944	-0.21696	0.027594	0.017167		0.015964	0.053784
-0.049833	-0.1025	-0.0019499	0.018535	-0.34945	-0.087056	-1.2597	0.14174	-0.019516	0.0099245	0.17831	0.10548	-0.32473	-0.046958	-0.10359	0.038769	-0.009709	0.084823	-0.067294	0.19995	-0.14984	0.05167	-0.21518		-0.085135	0.060788
0.11923	0.030112	-0.13592	-0.034985	0.50357	-0.12541	0.54243	0.12764	-0.81552	0.071275	0.23962	0.051022	-0.47803	-0.047427	0.047953	0.2677	-0.080056	-0.050389	0.048691	0.089318	0.16247	-0.10335	-0.30874		0.0052697	0.059653
-0.20244	-0.54064	0.052858	-0.042356	0.26122	-0.14789	0.0061693	0.1724	0.24733	-0.050776	-0.39976	0.11364	-0.16675	-0.11209	0.082181	-0.10709	-0.03424	-0.45356	0.2052	0.13418	-0.60668	-0.008673	0.16726		-0.062196	0.051209
0.26769	0.21203	-0.21806	-0.01624	0.07805	-0.036749	0.64262	0.11573	-0.55413	0.073495	0.022185	0.121	0.0047781	-0.10681	0.20725	0.07767	0.10277	0.40912	-0.35656	0.12026	-0.047263	0.026019	-0.039845		0.048044	0.049845
-0.1723	-0.4418	-0.010711	0.03495	-0.40326	0.29522	-0.46999	-0.13103	0.10784	0.32339	-0.85344	0.056398	-0.26963	-0.22581	0.25102	-0.26098	0.0841	0.068961	-0.029097	-0.034392	0.19489	0.0054552	-0.23825		-0.092107	0.058474
-0.099683	-0.024697	-0.38565	0.029551	0.16708	0.26975	0.60963	-0.11555	0.044906	-0.01539	0.71617	0.026146	-0.0051	-0.027319	0.23498	-0.19146	0.11623	0.32434	-0.070555	-0.42144	0.07821	-0.092159	0.23475		0.060989	0.055164
-0.21922	-0.51876	0.04831	-0.10278	0.005095	-0.14608	1.3887	-0.053299	-0.1484	0.22984	0.26514	-0.013345	0.072853	-0.037125	-0.35011	-0.066437	0.06304	0.041956	0.01329	-0.61261	-0.36797	-0.052288	0.070616		-0.021286	0.077964
0.13369	-0.27649	-0.055542	0.20112	0.16647	0.045188	0.79701	-0.12968	-0.30158	0.0021542	-0.049545	-0.017428	-0.20834	-0.1401	0.0061544	-0.0051689	-0.14911	0.25282	-0.041675	0.0065531	-0.38665	0.038892	-0.054945		-0.0072262	0.049047
-0.11056	0.39211	0.33499	-0.0054705	0.057753	0.044163	0.1535	-0.21848	-0.19427	0.031774	0.051268	-0.045584	0.27245	-0.17576	-0.13701	-0.39604	0.15618	-0.41646	-0.033756	-0.46185	-0.38934	-0.070139	-0.14471		-0.05675	0.04859
-0.074514	0.39975	0.1089	-0.11777	-0.095641	-0.1383	-0.1871	-0.085467	0.21906	-0.20144	-0.27011	0.17978	-0.19428	0.14006	0.010987	0.12134	-0.17711	0.022162	-0.024906	0.36156	0.35045	-0.17002	0.083395		0.011339	0.040905
-0.1431	0.14929	0.2781	-0.073624	0.064317	-0.11899	-0.015046	-0.17511	-0.2435	0.025465	-0.21645	0.033035	-0.20466	0.004766	-0.02147	0.50969	-0.065513	-0.19652	-0.042141	-0.32725	-0.087671	-0.072054	-0.063745		-0.043573	0.037454
0.090392	-0.32711	-0.0305	-0.076663	0.49871	-0.2722	-0.10579	0.15448	0.040056	-0.11668	0.19768	-0.12969	-0.070578	0.088574	-0.22169	0.23781	-0.056605	0.20025	-0.11714	-0.15839	0.025957	0.020359	-0.012149		-0.0061268	0.03855
-0.020427	-0.056366	0.011527	-0.032628	0.11386	-0.086169	-0.4523	-0.019753	0.25553	0.018345	0.51889	-0.018485	-0.19222	-0.065156	0.0052686	-0.12767	0.21286	-0.085229	-0.23779	-0.23221	0.26506	0.032569	-0.0040326		-0.0085446	0.04112
0.21283	0.071525	-0.1741	0.015027	-0.25962	0.098844	1.6102	-0.050153	0.19659	0.069949	0.028354	-0.013801	0.603	0.1063	-0.059538	-0.041817	-0.075062	-0.011426	0.090615	0.041123	0.11099	0.24047	0.18291		0.13014	0.075807
0.029953	-0.15546	-0.2762	-0.0020725	0.13986	-0.13635	0.17117	-0.22849	-0.15142	-0.035561	-0.038172	0.16283	0.71314	-0.02324	-0.050088	0.34726	-0.063338	0.13491	-0.30066	-0.24646	-0.075496	-0.11973	-0.14456		-0.015138	0.046929
0.017369	0.36365	0.18858	0.051337	-0.1912	0.030535	-0.83296	0.017199	-0.030452	0.20921	0.33723	-0.081209	-0.52586	-0.060371	0.0059666	-0.21754	-0.31521	-0.02235	0.30303	-0.054459	0.44315	-0.049573	0.080695		-0.014488	0.059478
0.058503	-0.19318	-0.11929	0.08833	0.56854	0.01882	-0.30027	-0.15279	-0.14351	0.10856	-0.22989	0.14156	-0.27175	0.042369	-0.011725	-0.22231	-0.14498	0.031848	-0.25921	0.54408	-0.19101	-0.043593	-0.036625		-0.031197	0.047318
0.12473	0.13242	-0.013868	0.079786	0.027414	0.036512	0.2372	0.0047431	0.47317	0.0016126	0.13155	0.014702	-0.010309	0.13551	0.11697	0.039763	0.1551	0.04835	0.03006	-0.23141	-0.036979	0.087597	-0.10877		0.064168	0.027411
0.13642	-0.36506	0.037804	-0.096806	-0.13141	-0.1639	-0.22247	-0.27858	-0.43225	0.072169	-0.14697	0.15594	0.25422	-0.061549	0.18544	-0.32874	0.01374	0.15718	-0.019315	-0.38521	-0.0091434	-0.16978	-0.095634		-0.082344	0.040708
0.042905	0.29905	-0.1734	0.16586	0.14703	0.4143	-0.14822	-0.24792	0.47105	-0.035344	0.62395	-0.10389	-0.42244	-0.15663	-0.32542	0.26518	0.197	0.31877	0.22058	0.34011	-0.060235	0.074382	-0.1475		0.076486	0.056741
-0.12009	-0.17182	0.3245	0.025798	-0.13712	-0.14294	0.48467	-0.073401	0.39322	0.066944	-0.4648	0.025454	-0.36734	0.013866	-0.16839	-0.44574	0.16075	0.37837	-0.34584	0.48665	0.40539	-0.0048385	0.34271		0.028957	0.062164
-0.03122	0.31538	0.22413	-0.057236	0.31672	-0.15584	0.86424	0.23769	-0.22162	-0.049557	0.33855	-0.11952	-0.10591	0.25023	-0.054034	-0.58806	-0.15561	-0.046879	0.21637	-0.0082064	0.16895	-0.076347	-0.11926		0.049694	0.05881
-0.17417	-0.057925	-0.17288	0.23648	0.068895	0.037128	0.29729	-0.069318	-0.41187	-0.14554	-0.42195	0.2425	0.81503	-0.23278	0.027094	0.13089	0.06977	0.33692	-0.22054	0.36101	0.083517	0.0485	0.41939		0.055106	0.059569
-0.1903	0.022756	0.03009	-0.0059364	0.098378	0.12251	0.06154	0.052904	0.41723	-0.16484	0.10081	-0.11626	0.21839	-0.20739	-0.028342	0.14318	0.00027933	-0.043791	-0.25175	0.070641	-0.25664	0.015726	-0.19924		-0.004785	0.033899
0.078622	-0.2435	0.11853	0.13845	-0.065021	-0.29185	1.3391	-0.0083892	-0.35536	-0.022024	-0.031074	-0.066961	1.7713	0.25742	-0.12139	0.10252	0.29363	-0.1147	0.55967	0.032739	0.079338	-0.0093575	0.032464		0.15105	0.10175
0.31325	0.1506	-0.083384	-0.050796	-0.13769	-0.08289	0.20066	-0.039881	-0.01041	-0.05565	0.17589	-0.0056187	0.53644	0.23607	0.18572	-0.049107	0.14338	-0.074509	0.55316	0.14476	0.299	-0.1107	-0.16638		0.090083	0.042369
0.21519	0.0035114	-0.13189	-0.049727	-0.39095	0.23964	1.7941	0.014183	-0.17147	-0.11936	-0.18328	-0.091385	0.28544	-0.13962	-0.075456	-0.35034	0.22545	0.18933	0.18936	-0.47967	0.20136	-0.032729	0.17158		0.057099	0.090662
0.044737	-0.020507	-0.24748	0.16249	-0.13798	0.074696	-0.51124	-0.084349	-0.2192	0.058306	-0.18164	0.0223	-0.3377	0.25405	0.12583	-0.36943	-0.060293	0.24931	-0.09058	0.11997	0.44315	0.020131	-0.13366		-0.035613	0.046047
-0.17209	0.68476	0.21468	0.04583	-0.15429	0.11486	0.42458	-0.11228	-0.067556	-0.026924	-0.0037149	0.027549	0.58736	-0.1195	-0.0021947	-0.85039	0.051745	0.11369	-0.055649	-0.37072	-0.079311	-0.05512	-0.010889		0.0080185	0.063326
-0.0031586	-0.1046	-0.056944	-0.028545	-0.22324	-0.13815	0.43519	0.18678	-0.1347	0.4348	0.61725	-0.19792	0.40861	-0.071145	0.063094	-0.096557	-0.094383	0.34846	-0.032825	0.41368	-0.29018	-0.048226	0.11039		0.065117	0.053061
0.096298	0.18592	0.023612	0.044651	-0.021234	-0.36689	-0.65974	-0.039205	-0.54348	0.071057	0.57646	-0.017082	-0.088266	0.10128	-0.066409	0.054078	0.35161	-0.28063	-0.10503	-0.30356	-0.25736	-0.050691	-0.075351		-0.059564	0.055793
0.05272	-0.041847	0.12239	-0.16134	-0.34545	-0.017417	0.72042	-0.0020961	-0.32405	-0.032014	-0.081746	-0.1846	0.40442	-0.13626	0.032705	0.40174	0.13468	0.024638	-0.2974	0.0004357	-0.25548	-0.073196	-0.057176		-0.0050401	0.051769
0.043678	-0.1254	-0.084609	-0.1118	0.12127	0.11889	0.37743	-0.11571	-0.54442	-0.16818	0.37899	0.29858	0.36909	0.059863	0.13262	-0.58504	-0.1198	-0.13386	-0.39196	0.15812	-0.55101	-0.07105	0.093833		-0.036977	0.059245
0.082533	0.1485	0.036401	-0.053838	0.2592	0.021246	0.1971	-0.10572	0.41147	0.033236	-0.020826	-0.039971	-0.071109	0.079971	0.011873	-0.45402	0.07888	0.073083	-0.13484	0.339	-0.01256	-0.0092434	0.16131		0.044855	0.036268
-0.095284	0.30431	0.09261	0.068904	0.33676	-0.20828	0.19594	-0.33566	0.25553	0.08993	-0.38489	-0.05107	0.56555	-0.205	-0.10781	0.061864	0.11037	-0.14789	-0.25501	-0.30664	-0.3977	0.036062	0.18345		-0.0084328	0.052767
-0.024419	-0.25012	-0.21578	-0.017419	-0.065589	0.040713	-0.22131	0.078908	-0.12466	0.066726	-0.6077	-0.082268	0.51098	0.025371	0.27786	-0.14325	0.041541	0.2087	0.16608	-0.30719	-0.21315	-0.024946	0.23008		-0.028297	0.048179
-0.089094	0.20439	0.13254	0.01152	-0.28193	0.11575	-0.96856	0.12478	-0.49973	0.080724	-0.065166	0.22042	-0.4973	-0.25864	0.14275	0.27095	0.0035377	0.21881	0.20846	-0.23807	-0.57771	-0.033528	-0.032701		-0.0786	0.065531
-0.05415	-0.22611	-0.058698	-0.08686	0.35791	-0.18549	-0.32738	0.11779	0.42939	0.020349	-0.61625	-0.020343	-0.07475	-0.027084	0.21011	-0.43696	-0.2162	0.059887	-0.18049	0.37995	0.30812	-0.13274	-0.12668		-0.038551	0.054021
0.043759	-0.38036	-0.11159	-0.13463	0.19081	-0.31206	0.44463	0.32213	0.082009	-0.15431	-0.04225	0.068207	0.043216	-0.073995	-0.09935	0.57119	-0.047914	0.32228	-0.26619	0.24034	0.79854	-0.13895	-0.13968		0.053297	0.060283
0.036592	0.54951	0.036745	0.085069	0.074039	0.36846	-0.63735	0.18363	0.26647	0.32949	-0.43556	0.14799	0.32127	0.011486	-0.21597	-0.12568	-0.11045	0.070607	-0.153	-0.081229	-0.17844	-0.090018	0.21657		0.02914	0.055606
-0.14184	-0.32263	-0.17848	-0.052085	0.15533	-0.094571	-0.93432	0.057013	-0.28181	0.13154	-0.17548	0.0081586	0.36131	-0.13626	0.21247	-0.5976	0.064124	-0.058633	0.20894	-0.071452	-0.37903	-0.018829	-0.30075		-0.11065	0.058913
-0.026741	0.21996	-0.096166	0.04794	-0.09905	0.19006	0.66738	0.0036509	-0.01041	-0.048556	-0.8199	-0.0014271	0.1139	-0.08741	-0.20083	-0.028033	-0.090257	0.35877	-0.13903	-0.60228	-0.28752	0.032113	0.083574		-0.035664	0.060772
-0.17311	-0.63476	-0.17638	-0.022215	-0.38008	0.26735	0.22776	0.021568	-0.0061548	0.056086	-0.56858	0.077774	-0.47439	-0.26676	-0.24262	0.38315	-0.043787	-0.22992	0.14884	-0.67055	-0.0018779	-0.04923	0.2297		-0.10992	0.060808
-0.12102	0.34519	0.26408	-0.14271	-0.22899	0.33655	0.91136	-0.087652	-0.15053	-0.10636	-0.36289	0.029882	-0.22131	-0.18152	0.068517	-0.090029	0.13317	0.34125	-0.22986	-0.33896	-0.21278	0.039005	-0.087374		-0.0040427	0.060386
0.048687	-0.89918	0.088585	0.14667	0.025427	0.071281	-0.043314	0.0651	-0.34989	-0.022267	0.12038	0.13024	0.60039	0.10677	-0.12453	0.081414	0.11384	-0.059041	-0.3547	-0.043325	0.15445	0.076298	-0.053684		-0.0052347	0.055818
0.13185	-0.44256	-0.087766	-0.010266	0.25376	-0.044843	0.48822	0.25057	0.068947	0.072738	0.33742	0.027659	-0.078391	-0.10969	0.25644	0.21247	-0.026855	0.38055	-0.016055	-0.055851	-0.69171	-0.12302	-0.036895		0.032901	0.05374
0.076097	-0.28651	-0.22471	-0.058634	-0.11537	-0.038969	-0.7281	-0.084089	-0.23683	-0.11148	0.47715	-0.074325	0.12741	-0.0016929	-0.12668	-0.20024	-0.012527	0.1914	-0.067294	0.40751	0.040058	-0.11973	-0.097037		-0.054982	0.049326
-0.10347	0.2703	-0.084791	-0.1406	0.12443	-0.030738	1.9273	-0.12788	0.10265	0.077719	-0.5289	-0.15178	0.58633	-0.24044	0.17442	0.5757	-0.095906	0.0038239	-0.19306	-0.65188	-0.16586	-0.077484	0.089154		0.058219	0.10307
-0.24173	-0.39565	-0.070427	0.063039	0.18738	0.25086	-0.77171	-0.109	-0.37817	0.047098	0.10158	0.067278	-0.23586	-0.056763	0.13477	-0.59684	-0.044882	-0.35628	0.43019	-0.12133	-0.099118	-0.050372	-0.14946		-0.10415	0.056872
-0.019939	0.26026	-0.12454	-0.14915	-0.091063	-0.16483	1.4063	0.11492	-0.0070484	-0.0338	0.60944	-0.0092452	0.12952	-0.073054	-0.003188	-0.17714	-0.044443	0.20644	-0.030961	0.058114	-0.21278	0.035171	0.069537		0.076023	0.070652
-0.20533	0.1066	0.11117	0.15136	0.068895	0.18738	0.074534	0.11451	-0.50217	-0.28745	-0.25578	-0.013692	0.21525	0.063915	0.22564	0.093973	-0.18754	-0.093881	-0.086857	0.12081	0.0095348	0.034943	-0.011735		-0.0028661	0.03786
-0.13756	-0.25144	-0.075509	0.055778	0.045156	0.33209	1.292	-0.026332	-0.29947	0.017234	-0.23268	-0.12887	-0.50609	-0.32856	-0.041523	0.10802	-0.10655	-0.0071002	-0.066829	-0.11826	0.1148	0.04704	0.015007		-0.013028	0.069626
-0.063231	-0.63424	-0.11561	0.029332	0.047143	-0.29246	1.7859	0.090273	0.44033	0.08492	0.4535	-0.033775	0.26984	0.08188	-0.19317	0.022698	-0.011218	-0.16149	-0.16605	0.43067	0.12167	-0.046971	-0.089336		0.089157	0.092319
0.09133	-0.76525	0.21941	0.18577	-0.20866	0.015098	0.66855	-0.089004	0.5172	0.33714	0.041385	-0.00037013	-0.4562	0.0088453	-0.042625	-0.29537	0.13881	-0.1551	0.20474	-0.2813	-0.25243	0.22803	0.27091		0.016561	0.065976
-0.02112	0.0058987	-0.010536	0.011876	-0.21927	-0.19973	2.5826	0.058807	0.38986	-0.12355	-0.13765	0.020424	-0.28005	-0.10012	0.20766	0.49462	-0.071375	-0.033071	0.24759	0.19018	0.021744	-0.0075318	-0.0611		0.12896	0.11804
-0.19308	0.34912	-0.080934	0.08389	-0.24957	0.25073	-0.32266	0.028147	0.12001	0.16094	0.61391	-0.07525	-0.43025	0.37954	-0.034248	0.43689	-0.16213	0.17676	0.29091	-0.28572	-0.19865	-0.04777	0.089154		0.039119	0.055971
0.091452	-0.31257	0.050408	0.03295	0.22087	-0.19465	-0.81176	0.16556	-0.48178	0.034779	-0.39143	0.00090553	-0.10955	0.21791	-0.10544	-0.06594	0.045667	-0.16005	0.09527	-0.25592	0.35009	0.0076004	-0.13772		-0.074493	0.053724
0.017042	-0.12146	0.0071554	-0.13405	0.29581	0.2479	0.095752	0.15365	-0.39212	0.11776	0.18037	0.078251	0.086369	-0.023973	0.076464	-0.25243	-0.066597	-0.5119	0.15769	0.19101	0.32873	-0.066076	-0.19786		0.01163	0.043896
-0.077609	-0.19	0.079828	-0.0051143	-0.15316	-0.035381	0.12402	0.061537	-0.63011	-0.014389	0.39591	-0.14979	-0.030062	-0.0093546	-0.22602	-0.24666	0.010495	0.12606	-0.10735	-0.15311	0.17469	0.052675	0.040742		-0.041833	0.040438
0.079967	0.092084	-0.13873	0.010698	0.31672	-0.29725	-0.65503	0.071523	0.38625	0.3033	-0.1807	-0.21323	0.55203	0.097935	-0.093362	0.44342	-0.23205	-0.12521	0.26016	-0.62598	-0.11096	0.031337	-0.04753		-0.0032438	0.063502
0.054267	-0.48739	0.21538	0.054024	-0.090496	-0.12152	0.9632	0.057013	-0.065087	-0.12699	-0.00073046	-0.042194	0.038052	0.22531	-0.20163	-0.25521	0.015916	0.075967	0.025401	0.62935	-0.33211	-0.023805	-0.164		0.019249	0.062172
-0.15947	-0.19713	-0.092491	-0.086255	-0.036385	-0.23416	-0.68214	-0.022224	-0.19061	-0.23309	0.21631	0.022884	0.27502	0.35415	-0.10799	0.08443	0.024823	0.057411	-0.36261	0.30556	-0.02477	-0.024832	0.0528		-0.04612	0.047547
-0.097525	-0.18105	-0.2755	-0.084035	-0.05356	-0.1344	0.27252	-0.19372	0.3385	-0.18414	-0.22299	0.03001	0.96991	0.34671	0.024544	0.084695	-0.037058	0.33857	-0.017919	-0.5056	0.50224	-0.016365	0.14818		0.04574	0.064791
0.087339	0.095008	0.10277	-0.0020725	-0.40583	-0.29769	0.095752	0.064554	0.31786	-0.11668	-0.42289	-0.13437	-0.19428	-0.040001	-0.082142	-0.49316	-0.23812	0.14338	-0.36681	0.28634	-0.45795	0.065459	-0.044866		-0.088626	0.04918
-0.13064	-0.09349	-0.34467	0.032375	0.17421	-0.034494	0.54949	0.23345	-0.31281	-0.059981	0.3173	0.075676	-0.36631	0.19921	-0.17361	-0.59359	-0.015344	-0.062551	-0.21914	-0.43455	0.13806	0.11777	0.23979		-0.033211	0.056301
0.12562	0.05228	-0.18951	0.027332	0.38282	-0.042863	0.55776	0.084109	0.66464	0.047421	0.10698	-0.013564	0.087402	-0.049336	0.053564	-0.38321	0.17074	-0.15057	-0.19074	0.067857	-0.16205	-0.068678	-0.12472		0.045795	0.049268
-0.083473	0.062561	-0.21631	0.11073	-0.30826	0.12535	-0.050422	-0.085051	-0.56416	-0.026708	0.43413	-0.080505	0.0047781	-0.21721	-0.21903	-0.1292	0.05109	-0.16334	-0.33141	0.12165	0.50416	0.092115	0.0528		-0.039814	0.048682
0.10913	0.53817	0.26742	0.050981	0.39084	0.01988	0.60019	-0.012238	-0.19639	-0.1705	0.69104	-0.061348	-0.68181	-0.16285	-0.058544	-0.45727	0.069543	0.29508	0.033785	0.20801	0.4458	-0.093419	-0.065563		0.076519	0.068228
0.035533	-0.040531	-0.21578	-0.03112	0.00051758	-0.062636	-0.71514	0.00076441	0.023036	-0.27214	0.14983	0.092025	0.56869	-0.0088839	0.10862	0.39998	0.0028833	-0.24208	-0.18189	-0.02659	0.10946	0.031542	0.060359		-0.0092848	0.05017
0.01354	0.19649	0.011184	0.12604	0.46983	-0.27194	-0.015046	0.0013105	0.050991	0.075065	-0.29246	-0.24149	0.41794	0.077565	0.36116	-0.58855	-0.072884	-0.053273	0.029594	-0.041093	-0.50603	-0.037933	-0.1798		-0.020426	0.053537
-0.0078016	0.17647	0.11976	-0.0031138	0.22857	-0.1365	-0.77407	-0.10312	0.043714	0.1069	-0.18834	-0.050833	0.24955	0.056724	-0.10367	-0.60615	0.11428	-0.15283	-0.1898	-0.054459	0.26811	-0.093987	-0.15799		-0.054721	0.051336
-0.15719	-0.17734	-0.060442	-0.017419	0.14788	0.036069	0.0014489	0.19965	-0.41281	0.28433	0.15915	-0.21638	-0.56902	0.1324	0.11748	-0.087246	0.084968	0.038651	0.0072349	0.10799	-0.17844	-0.026293	-0.10373		-0.029959	0.041043
-0.020061	0.055983	-0.26254	-0.097985	-0.023221	-0.068033	0.31734	-0.24449	-0.090319	0.056195	0.71319	0.030119	-0.50142	0.060569	-0.1499	0.36207	0.078451	-0.367	-0.091516	-0.28353	0.47745	-0.0044961	-0.15981		-0.0092589	0.057249
-0.102	-0.020216	0.085953	0.025687	-0.062998	0.16609	-1.0675	0.022946	-0.062959	0.18369	0.86319	-0.087282	0.15238	0.22052	-0.18087	-0.30339	-0.054431	-0.32268	0.43718	0.11968	0.45685	0.040809	0.0099505		0.022635	0.072895
-0.030405	-0.50504	-0.26079	-0.11719	0.084364	-0.12918	-0.11406	0.057429	0.32697	-0.017042	-0.14455	-0.062278	-0.098641	0.22558	0.097216	0.18109	0.31686	0.079681	0.063131	-0.34676	0.062949	-0.070251	-0.11367		-0.022373	0.041081
-0.038998	0.17647	-0.056767	0.038101	-0.1251	-0.1639	-0.28377	0.0013105	0.27592	-0.016256	-0.029216	-0.043835	-0.049281	-0.20019	0.04688	-0.26949	-0.086343	0.14316	-0.095244	-0.31194	-0.0079823	-0.0012095	0.0546		-0.045351	0.02972
0.1745	-0.013102	-0.15152	0.040569	-0.31284	0.037264	0.72042	-0.082451	-0.087895	-0.12756	-0.41357	0.041801	-0.030563	0.054109	0.026906	0.41479	-0.018175	-0.060483	-0.35889	-0.21551	-0.3058	-0.1133	0.073316		-0.030782	0.051131
-0.14184	0.67868	0.27791	-0.015638	0.68645	-0.062192	-0.77996	0.073864	0.17136	-0.21632	-0.060886	-0.10095	0.64144	0.021056	0.0095906	-0.43746	-0.047485	0.37837	0.30768	-0.18905	0.45496	-0.07646	-0.21155		0.059199	0.074299
-0.18611	-0.1768	0.25145	-0.019857	-0.11537	-0.14714	0.3857	-0.10968	-0.35656	-0.13977	-0.18555	-0.24732	0.072314	0.153	0.14403	-0.57904	-0.034026	0.62175	-0.48279	0.1378	-0.29665	-0.04866	0.028325		-0.057868	0.05634
-0.070522	-0.19133	0.39857	-0.24249	-0.047563	0.4233	-0.18949	-0.35235	0.00052545	-0.22333	-0.26676	0.072292	0.2293	0.13815	-0.0014966	0.66782	0.033289	-0.29609	0.37196	0.087925	-0.27721	-0.0041538	0.014648		0.011956	0.055406
-0.13446	-0.33421	0.069147	0.23965	0.45808	0.080708	-1.3952	-0.11446	-0.51156	0.096374	0.2329	0.22042	-0.40583	0.15468	-0.30389	-0.018489	-0.012313	0.29177	0.037512	0.6678	-0.057946	-0.039622	0.099771		-0.029529	0.083768
0.012807	0.12585	-0.11421	0.058134	-0.17662	-0.081387	0.25486	0.06497	-0.10828	-0.1776	0.10549	0.016451	0.64453	-0.093162	0.030155	-0.41386	-0.029245	0.25983	-0.13809	-0.28572	-0.53041	-0.010134	0.0528		-0.023167	0.04933
0.29122	0.098662	-0.25746	-0.040821	0.3319	-0.072405	-1.0298	0.093029	0.030311	0.17438	0.51704	0.12288	0.64039	-0.092456	0.15752	0.58925	-0.035106	0.065043	-0.40872	-0.65579	-0.59258	0.0069159	-0.17324		-0.010428	0.082366
0.0049869	0.058614	-0.1389	0.11073	0.32675	0.18556	-0.49356	-0.086949	-0.26266	-0.17239	-0.28781	-0.1847	-0.1413	0.037347	0.13134	0.80013	-0.18363	-0.20333	-0.19166	-0.24145	0.58269	-0.082232	0.061617		-0.016122	0.060238
-0.074228	0.025387	-0.20632	-0.023721	-0.039544	0.052087	1.0056	-0.15732	0.23578	0.12022	-0.12685	0.24028	0.095216	-0.12956	-0.045175	-0.088505	-0.1326	0.093489	0.22662	-0.086795	-0.17158	-0.062446	-0.042779		0.03075	0.051991
-0.0357	-0.3002	-0.27234	0.03506	-0.082481	0.18105	-1.1654	-0.26558	0.22427	0.15429	0.29736	-0.054569	-0.24988	0.22675	0.18002	0.99768	-0.088521	0.031236	0.49633	-0.26287	0.054156	0.0022825	-0.041087		0.0026894	0.080401
0.022703	-0.018656	-0.025943	-0.095765	-0.49482	0.033814	-0.30027	0.082341	0.12758	0.075281	0.092986	0.093084	-0.292	-0.092456	0.098209	-0.63776	6.5674e-05	0.10131	-0.18747	-0.27876	-0.18112	0.22002	0.029584		-0.070784	0.044301
0.10123	-0.11726	0.008204	-0.0044017	-0.62217	-0.4355	-1.2585	0.27478	0.16162	0.12933	-0.2092	-0.015915	-0.33619	0.18917	-0.12206	-0.073958	-0.10829	0.12297	0.20334	-0.055851	-0.28371	-0.066851	0.098691		-0.10524	0.069263
0.1275	-0.45261	0.15426	0.17887	-0.23928	-0.13276	0.25719	-0.16018	-0.098531	-0.21522	-0.0094864	0.071595	0.23967	-0.050304	-0.018625	0.13012	-0.080056	0.084211	0.39711	-0.069801	-0.35195	0.10218	0.0018341		-0.0058375	0.041979
0.059481	-0.0043812	-0.14415	0.0016819	-0.032092	-0.22758	-0.34859	-0.047136	0.31936	-0.1301	-0.12664	0.137	-0.50609	0.29045	-0.045766	0.55814	-0.10632	-0.31587	0.28299	0.43901	-0.30468	0.094835	-0.22567		-0.016614	0.05515
-0.061195	-0.39667	0.24552	0.14818	-0.31997	-0.20734	-0.26018	0.19114	0.66342	-0.099482	0.0386	0.3474	-0.318	-0.12143	-0.13446	-0.11389	-0.054657	0.43211	-0.045866	-0.25204	-0.027821	-0.059295	-0.19366		-0.026069	0.054329
-0.0018553	0.023293	-0.13558	0.0014353	-0.25703	0.15441	-0.67271	0.3647	0.020908	0.17259	0.41344	-0.05014	-0.40425	-0.22511	-0.08598	-0.29636	0.042625	-0.46099	0.069187	-0.093203	-0.31308	0.0091753	0.1426		-0.068779	0.053435
-0.052358	-0.059241	-0.039958	0.092196	0.1928	0.19351	-0.99096	0.038549	0.58744	0.051186	0.5174	-0.091257	-0.45414	-0.11759	-0.20389	0.06435	0.17573	0.049588	0.042636	-0.094855	-0.016011	-0.06934	-0.27545		-0.019985	0.064113
0.17955	-0.047109	-0.25413	-0.13909	-0.19634	0.34	0.10164	-0.017439	0.43667	0.064724	-0.0072305	-0.07478	0.20433	-0.26606	0.0049733	0.1502	-0.14454	0.0075378	-0.36447	0.029145	0.13999	-0.0036973	0.11057		0.011063	0.039823
0.031134	-0.11142	-0.20474	-0.082175	0.0010854	-0.1738	-0.7116	0.060445	-0.22133	-0.23597	-0.26211	-0.021747	-0.24314	0.20831	-0.097873	-0.1337	0.17116	0.076171	0.088288	0.32256	-0.35424	-0.016912	0.13666		-0.077171	0.045781
0.023559	0.23289	0.16704	-0.099631	0.32157	0.073673	-0.9084	-0.18975	-0.06147	0.2022	-0.10542	-0.042194	0.26567	0.21071	-0.071912	0.1836	-0.01035	0.17676	-0.41525	-0.094855	0.46754	-0.033642	-0.0169		0.011976	0.058023
0.011055	-0.27463	0.16319	-0.021393	0.2818	0.034121	0.2136	-0.094075	-0.41525	0.07428	0.11666	0.14694	-0.27067	-0.14465	0.034584	0.054078	-0.095251	0.11883	-0.059375	-0.41001	0.17353	-0.094305	0.072236		-0.016726	0.039306
-0.040831	0.3618	-0.25221	0.11867	-0.28622	-0.30051	0.64145	0.0088519	-0.019219	-0.13931	0.0969	-0.2152	-0.22963	0.19945	0.020625	-0.42414	-0.15127	0.11122	0.36637	0.2005	-0.40191	0.038663	0.062518		-0.010149	0.054747
0.026206	0.23104	0.16984	0.036922	0.25749	-0.212	0.57309	0.14148	-0.34502	-0.15961	0.18186	0.1161	0.46734	0.10463	0.043711	-0.08201	-0.12869	-0.31299	-0.049594	0.0026691	0.12966	0.003766	-0.00711		0.051686	0.045454
0.052964	0.64759	0.088403	-0.042576	0.4226	-0.27896	-0.21659	-0.18057	-0.39244	0.01182	-0.028489	-0.06871	-0.52433	0.12785	0.26361	0.27522	0.18073	-0.111	-0.004876	-0.058085	0.2151	0.058677	-0.090038		0.015126	0.053805
-0.11821	0.21996	-0.17077	-0.015309	-0.34745	-0.16886	0.02505	-0.022484	-0.10432	-0.054782	0.61168	0.04191	0.68975	-0.21959	-0.034356	0.41579	-0.022729	-0.17179	-0.089653	0.46355	-0.17426	0.043411	0.19336		0.043039	0.056406
-0.0047878	-0.42225	-0.023493	0.065861	0.17335	-0.021002	-0.15178	-0.24108	-0.22464	0.1251	0.1934	0.018437	0.56869	0.02681	-0.00082548	0.046788	0.23717	-0.082345	0.0622	0.47022	-0.50526	-0.064474	0.05568		0.01312	0.050131
0.020341	-0.1826	0.05374	0.19069	-0.28736	-0.2307	0.16883	-0.15321	0.42969	-0.050776	0.58373	-0.14278	-0.034734	-0.13124	0.086505	0.66957	-0.13368	0.23386	0.18051	-0.3724	-0.27797	0.1059	-0.043895		0.029653	0.056186
0.1323	-0.13729	-0.094248	-0.011445	0.17364	-0.13142	-0.88016	0.15968	0.31634	-0.10715	0.038201	0.035495	-0.27381	0.11781	0.0062619	-0.45376	0.042409	0.009388	-0.21961	-0.042742	0.094599	0.047473	0.11399		-0.046263	0.051248
0.011788	-0.27409	0.37564	0.12618	0.15274	-0.20063	-0.23425	-0.0098975	-0.28333	0.11711	0.28748	0.42485	-0.43856	0.038054	-0.21047	-0.6714	-0.065942	-0.13697	0.070585	0.27045	0.049214	-0.024718	-0.04348		-0.029115	0.054146
-0.078423	0.83395	-0.11735	-0.063539	0.3236	0.18437	0.16762	0.038133	0.04278	-0.21133	-0.51136	-0.18062	0.12844	-0.20835	0.13765	-0.24365	-0.26071	-0.2058	-0.33652	-0.23782	-0.32601	-0.11884	0.098151		-0.04981	0.058296
-0.0082089	-0.19449	-0.13523	-0.12761	0.19997	-0.029713	-0.072803	-0.090928	0.0023552	0.2952	-0.1749	-0.038222	-0.47336	0.18868	-0.099538	0.022698	0.085836	-0.014732	-0.31604	-0.10906	0.29747	0.081276	-0.044741		-0.032874	0.037401
-0.044537	0.32989	-0.19686	-0.0099103	-0.095361	-0.04737	0.034438	0.36033	-0.38667	-0.08906	-0.2543	-0.067071	0.21525	0.092654	0.0072552	0.090726	-0.015999	-0.32722	-0.16371	0.34427	-0.041556	-0.0097912	0.031204		-0.010583	0.040616
-0.14086	-0.29757	0.01924	-0.046439	0.12698	0.02753	-0.30145	0.201	-0.031047	-0.0012843	0.17049	-0.0084252	-0.43595	0.15084	-0.056289	-0.29136	0.08952	-0.087283	-0.16232	-0.076761	0.00041131	0.095403	-0.14205		-0.052073	0.034573
-0.056756	0.052037	0.30817	-0.062854	-0.0083531	0.026471	-0.56428	0.042788	0.065884	0.00047554	-0.38117	-0.11743	-0.44741	-0.12525	0.15434	0.07767	-0.069626	0.53768	0.10132	0.30945	-0.482	0.016524	-0.21001		-0.036188	0.054111
0.009752	-0.2588	-0.042056	-0.1611	-0.19006	-0.035552	0.72631	-0.13376	-0.031047	0.0043743	0.48295	0.0064092	0.27452	-0.056527	-0.20389	0.12585	0.087359	-0.12665	-0.1176	-0.29438	-0.1098	0.0048844	-0.13617		-0.007608	0.048724
-0.10013	-0.14124	0.11941	-0.088614	0.38683	0.017489	0.28785	0.073994	0.28017	0.12077	-0.35322	-0.17501	0.044248	-0.050775	-0.023537	0.3917	-0.089177	-0.15118	0.34914	0.049764	-0.24021	0.052793	0.027786		0.034298	0.041862
0.0053127	0.0045345	-0.075327	0.10346	-0.044689	-0.15417	-0.075137	-0.098313	-0.54531	-0.070649	-0.45569	0.035732	-0.075781	0.022025	-0.15728	-0.39829	0.02525	0.16171	-0.3137	0.18044	-0.13421	-0.0020084	0.29486		-0.076836	0.041829
-0.036433	0.33413	-0.25395	-0.03567	0.13646	0.059122	-0.6621	-0.085727	0.086859	-0.072843	0.27373	-0.081557	-0.47077	-0.011499	-0.17183	-0.062162	-0.17364	-0.3911	-0.14835	-0.48136	0.55525	-0.018624	0.039304		-0.072729	0.056609
-0.18428	-0.17709	-0.17217	-0.011308	0.15963	0.1845	-0.3757	-0.34208	0.059798	0.13509	-0.28243	0.1099	-0.477	-0.067536	0.089941	-0.41512	-0.23509	-0.11264	0.16143	-0.203	-0.077387	-0.024832	-0.16653		-0.10539	0.04106
0.14758	0.22418	-0.1291	0.15086	-0.06644	0.14631	-0.25313	-0.026046	0.30873	-0.26912	-0.49128	-0.18904	-0.28527	0.035177	-0.12531	0.12211	-0.051827	-0.060687	0.060336	-0.36878	-0.16357	-0.02595	-0.029499		-0.058251	0.041139
0.23519	-0.68725	0.01976	0.020891	-0.18205	-0.075103	0.050933	-0.2972	0.28869	-0.08971	-0.1559	-0.061585	-0.42869	0.006701	-0.050678	0.19789	-0.19622	-0.0021619	-0.094308	-0.02494	-0.11285	-0.025288	0.12047		-0.067105	0.043908
-0.044131	-0.13359	-0.15116	-0.03556	-0.33657	0.072614	0.042712	0.18896	0.12001	0.12775	0.0026524	-0.10855	-0.1787	-0.11832	-0.21145	-0.21078	-0.097642	0.16356	-0.3016	-0.09207	-0.085018	-0.032615	-0.040404		-0.063474	0.02917
-0.31363	0.2492	0.15286	0.005902	-0.31568	0.10349	-0.6126	0.093159	0.17563	-0.19059	-0.13395	-0.01987	-1.11	0.1511	-0.20566	-0.18718	0.078238	0.27879	0.12648	0.46632	-0.37445	0.080022	0.094191		-0.061227	0.070044
0.085302	0.51283	0.027992	0.22431	0.51017	0.36699	-0.40988	0.0677	0.24306	-0.26912	0.34768	0.011548	-0.30394	0.023201	-0.023725	-0.13446	-0.0025383	-0.67659	0.26715	0.31	0.017929	-0.024718	-0.21938		0.04137	0.061083
-0.24561	0.72691	-0.16394	0.095021	0.3044	-0.10728	0.0050024	0.13092	0.14643	0.081157	-0.3316	0.31937	0.70798	-0.071145	-0.1434	-0.31621	0.19658	-0.23734	0.19589	0.020762	0.26354	-0.031383	0.29737		0.080149	0.058938
0.10982	0.30354	-0.096698	0.06915	-0.013215	-0.058744	0.47995	0.070717	0.088094	-0.0045061	-0.052333	-0.098965	0.81448	-0.013434	0.044597	-0.24239	0.1627	-0.023588	-0.047264	0.0023778	0.49424	-0.034098	0.045601		0.086958	0.048795
-0.16048	0.13798	-0.11054	-0.079595	0.14132	0.13822	0.44108	-0.03234	-0.70641	-0.075521	-0.45234	-0.058323	1.2079	0.3975	-0.062973	0.76497	-0.17711	0.2386	-0.0099995	-0.1389	-0.55635	-0.11229	-0.052839		0.029633	0.084691
0.0095891	-0.17525	-0.29826	0.11574	0.7714	-0.084666	-1.0805	-0.28365	0.25647	-0.28091	0.014921	0.14542	0.16486	0.13862	0.067041	0.45896	-0.10395	0.22933	-0.13297	-0.14836	-0.35424	0.031656	-0.01564		-0.024104	0.072059
0.057159	0.58538	-0.040301	-0.051839	0.14816	0.12295	-0.40517	-0.15142	0.20116	0.21454	0.22508	0.031759	0.18511	-0.065862	0.12073	0.19964	-0.037058	-0.13057	-0.084995	0.48861	-0.28102	0.10658	0.045961		0.064547	0.045912
0.18117	-0.1465	-0.19477	-0.1167	-0.28363	0.1953	-0.26257	-0.15526	-0.16814	-0.042681	0.56715	-0.14185	0.39145	-0.098184	0.25858	-0.40631	0.10776	-0.0339	0.15396	0.24481	-0.70814	-0.044255	-0.145		-0.036857	0.057514
-0.029836	-0.019436	-0.18426	0.07745	-0.092484	-0.027014	1.8518	-0.14637	0.2303	-0.0069427	0.22842	0.19846	1.4278	0.085724	-0.019295	0.58448	0.079974	-0.41873	0.47071	0.83025	-0.59448	0.23018	0.12227		0.21213	0.11345
-0.0088605	-0.6888	0.030619	0.025222	0.15104	-0.23013	0.76286	0.020762	0.41267	-0.19425	0.40261	0.1509	0.35453	-0.16355	-0.060906	-0.43116	-0.013181	-0.25774	-0.1162	-0.19212	0.45649	-0.12617	-0.10821		0.0076707	0.06625
0.15727	-0.062162	0.11502	0.1757	-0.21498	-0.093205	-0.29084	-0.020455	-0.001602	0.10866	0.31246	0.043095	0.92833	-0.053886	-0.17106	0.10504	0.30036	0.27261	0.56573	0.63044	0.024796	-0.06053	0.032824		0.1219	0.05922
-0.085509	0.010868	0.065119	0.026044	-0.055014	0.31829	-1.2066	0.0321	-0.067556	-0.18293	0.014756	-0.074197	-0.51184	0.089776	-0.062973	-0.020975	-0.056821	-0.015548	-0.050525	-0.10906	0.0801	-0.12865	-0.076054		-0.089878	0.058854
-0.17523	-0.2778	0.11783	0.088223	0.15217	0.038904	0.78996	0.026769	0.26314	0.13276	-0.01489	0.11319	-0.12567	0.18796	-0.15589	-0.21455	0.15076	-0.45728	-0.049594	0.40474	-0.17386	-0.05635	-0.2068		0.024282	0.053735
0.16623	-0.059241	-0.10721	-0.12117	-0.18464	0.05359	-0.10224	0.091235	-0.19427	-0.11535	0.016414	-0.14126	0.33895	0.12474	0.10685	-0.0061961	-0.051172	0.15099	-0.43389	0.13085	0.03664	-0.12719	0.10139		-0.014172	0.033862
0.064245	-0.11775	-0.010359	0.037882	-0.49826	-0.104	-0.44524	-0.16593	0.084733	0.16836	-0.16079	0.12813	0.13729	0.065354	0.060248	-0.28984	0.18246	-0.082127	0.6384	-0.46964	-0.27567	0.086456	0.14836		-0.035552	0.0533
-0.098095	0.043315	-0.040301	0.080743	-0.19723	0.023944	0.079255	-0.19414	0.88709	0.11822	-0.055117	-0.14686	-0.51288	-0.059404	0.33322	-0.098578	-0.047046	0.14358	0.089215	-0.25398	-0.11401	0.0092894	-0.18332		-0.0083952	0.053647
0.02812	-0.31893	-0.039076	-0.14636	-0.35976	0.18361	0.53538	-0.28869	-0.74198	0.040005	0.30315	-0.033429	0.32491	0.36036	-0.18981	-0.1947	0.21633	-0.21158	0.086887	0.10019	-0.57542	0.0092894	0.070436		-0.036568	0.063302
-0.029836	0.29875	-0.12997	0.053914	-0.10735	0.059601	-1.2172	0.0677	0.050692	0.0011524	0.4831	0.12895	0.56244	0.1688	0.28878	-0.1676	0.016784	0.094727	-0.10828	-0.2339	-0.4755	0.080022	0.059999		-0.0023576	0.072118
-0.07207	-0.43653	-0.19319	-0.019282	0.14646	0.15964	0.081592	-0.064923	0.33973	-0.012277	-0.34819	0.23748	-0.36945	0.26842	0.12779	-0.53083	0.063908	-0.0040121	-0.12879	0.14615	0.017929	-0.10517	0.18149		-0.022353	0.048003
0.11593	-0.093782	-0.16289	0.023934	-0.31397	0.025276	-0.16122	-0.0092214	0.18503	0.13154	0.59229	-0.12198	0.014119	-0.10705	0.039014	-0.33954	0.028949	-0.020704	-0.062636	0.64801	-0.30656	0.12352	-0.29755		-0.0030214	0.051518
-0.18387	-0.067961	-0.16149	-0.0865	0.22772	0.11561	-0.10579	0.046065	-0.1633	-0.029251	-0.043576	0.37545	0.33428	0.13551	-0.11999	0.0013588	0.33509	0.11595	0.080833	0.25595	0.041981	-0.092845	0.19839		0.052592	0.035822
0.040869	0.39001	0.044801	-0.16635	0.031424	-0.069399	-0.13645	-0.12762	0.2303	0.046989	0.085559	0.0062817	0.087941	-0.22437	0.03292	-0.46231	-0.0068782	0.013918	0.075709	0.558	-0.6021	0.011093	0.16204		0.00097293	0.050017
-0.122	-0.49558	0.14515	-0.087794	-0.13311	-0.16271	-1.189	-0.26269	-0.52072	0.29653	0.69774	-0.16789	0.17214	-0.3034	0.03998	0.63895	-0.047046	-0.41543	-0.044004	0.63351	0.36687	-0.036015	0.15503		-0.036586	0.088119
-0.16327	0.1029	-0.10756	-0.018214	-0.19837	-0.1109	-0.8012	0.28832	-0.39306	-0.030145	-0.094813	-0.037055	0.22045	0.033034	0.034397	0.65804	-0.009709	0.31116	-0.08546	0.37299	-0.050714	0.02659	0.046141		-0.00028035	0.058375
0.033944	0.027237	-0.048358	-0.062031	0.012263	0.30059	-0.60318	-0.13542	0.064989	0.027332	-0.26135	0.0041859	0.35714	0.03591	-0.12493	-0.063653	0.14576	-0.58404	0.17679	0.20159	-0.41412	0.017551	0.14044		-0.032668	0.05076
-0.12937	-0.40935	0.16704	0.013164	-0.24986	-0.0066241	-0.10696	-0.085857	-0.31464	-0.065424	-0.27869	-0.024316	-0.15477	0.0023864	0.067122	0.052553	-0.24681	0.17511	0.0077008	-0.15199	-0.45072	0.037431	-0.010331		-0.094052	0.035071
0.019567	-0.37826	0.070728	0.060354	0.11839	-0.11674	0.13934	-0.16307	0.2902	-0.08573	0.16529	0.23305	-0.80184	0.0028571	0.0073356	-0.12065	0.0074503	-0.40595	-0.48186	-0.25899	-0.089994	0.084883	0.033904		-0.072597	0.052898
0.040827	0.047019	0.14235	0.057888	0.088088	0.073058	0.8524	0.21223	0.34583	0.07428	0.22564	-0.13554	0.41745	-0.10179	0.13518	0.11882	0.064776	0.076579	0.11391	0.39527	-0.30468	-0.099965	0.1651		0.13064	0.047475
0.10269	0.36282	-0.19809	0.097243	0.45638	-0.17859	-0.50653	-0.074233	-0.29639	0.089144	-0.16802	0.057109	-0.51184	0.15036	-0.22819	0.57394	0.035452	0.2421	0.12975	0.30916	-0.072444	-0.065616	0.059459		0.015898	0.057381
0.11027	0.0061424	-0.086541	-0.013884	-0.093905	-0.11807	-0.94496	-0.24477	-0.094577	0.035673	-0.84319	-0.1201	0.034909	0.063915	0.11649	0.096491	-0.18102	0.23674	0.38408	0.24506	-0.0056931	-0.030812	0.4165		-0.044837	0.065696
0.085506	-0.32315	-0.052739	-0.028764	-0.67339	-0.175	-1.0098	0.10575	0.47134	0.025356	0.084795	-0.081792	0.61906	0.026339	-0.038383	0.98688	-0.05204	0.22397	0.55036	0.30055	-0.30773	0.035171	0.076736		0.036914	0.086006
-0.043356	0.26026	0.15969	0.046295	-0.10994	-0.10608	-0.13406	-0.019493	0.50509	-0.14243	-0.10914	-0.073159	0.027095	-0.21982	0.040087	-0.4294	-0.14953	-0.17055	0.63421	-0.28795	-0.068994	0.04793	0.048841		-0.0128	0.048879
-0.12286	-0.20214	-0.20318	0.02218	0.3319	-0.016803	-0.86952	0.068117	-0.46842	-0.001176	-0.38226	0.44321	-0.4188	-0.056763	-0.21342	1.0675	0.0046326	0.22602	0.033785	-0.38772	-0.68371	-0.062333	0.083754		-0.078609	0.082373
0.062331	0.57243	-0.22314	-0.03345	0.11641	0.15096	-0.61024	0.16119	0.32212	-0.079855	0.3568	0.026729	-0.21611	-0.014375	0.044597	-0.40406	-0.20273	-0.10913	0.0025769	-0.16897	-0.20057	-0.07105	0.026166		-0.021364	0.052309
0.10998	-0.10328	-0.19634	0.023359	-0.19351	0.046861	-0.79293	-0.15196	-0.53709	0.12366	0.20365	0.27521	-0.55967	0.26819	0.012544	0.60105	-0.081792	0.13142	0.46373	0.39223	-0.068994	-0.02821	0.041101		-0.00090396	0.067726
0.31781	-0.80218	0.070903	-0.037204	-0.38179	0.19201	-0.9768	0.11942	0.00022761	0.044769	-0.28614	-0.22549	0.074919	0.057928	-0.078409	0.003115	-0.065074	-0.038227	-0.16838	-0.28407	-0.32794	-0.01059	0.19964		-0.11311	0.06318
-0.14949	-0.58834	-0.21017	-0.066005	-0.047279	0.40637	0.44935	-0.035902	-0.34202	0.050075	-0.49816	0.084921	0.64089	-0.1753	-0.24842	0.025183	-0.08397	-0.063163	-0.19771	0.14337	0.021744	-0.12551	0.09923		-0.039579	0.058421
0.10542	-0.063479	-0.044506	0.031661	-0.3028	0.10229	0.050933	-0.2512	0.064989	0.061527	-0.051966	-0.20516	0.4112	-0.2141	-0.08845	-0.1962	0.13946	-0.14974	0.11624	0.14114	0.25779	-0.047428	0.061617		-0.0030766	0.035775
0.036673	-0.7708	0.072471	0.058244	-0.34917	0.022134	0.74398	-0.14978	-0.21648	-0.095611	0.23681	0.28619	-0.32059	0.085724	-0.023242	-0.25697	-0.055954	0.0065039	-0.187	0.058114	-0.094937	0.029397	0.32924		-0.024133	0.059966
0.075691	0.10685	-0.18128	0.008944	0.022269	-0.04317	1.2743	0.17185	0.071373	0.15772	-0.27573	0.02159	-0.43389	-0.19446	0.1752	-0.5361	-0.15584	-0.41193	0.044499	-0.11492	-0.20628	-0.043479	0.038404		-0.018626	0.071731
0.10872	-0.58756	-0.16394	0.090336	0.13844	0.43004	0.46585	0.14244	-0.16844	0.085029	0.062444	0.089109	-0.46402	0.0054981	-0.096316	0.26793	-0.0057964	0.065655	0.64632	0.14004	0.7566	0.080703	0.16708		0.098094	0.062941
-0.10433	-0.20424	-0.16026	-0.011198	-0.049834	0.070051	-0.78114	-0.16442	0.34459	0.12377	-0.63622	0.027549	0.12588	-0.103	-0.21312	0.56413	0.067595	-0.27197	0.18005	-0.31335	-0.2654	0.15449	-0.048934		-0.072579	0.06026
0.29847	-0.514	-0.15379	-0.052194	0.021985	-0.064755	0.079255	0.16241	-0.36844	-0.19212	0.49954	0.0017257	-0.018078	0.027751	0.17875	0.029955	-0.14888	-0.21632	0.12555	-0.33727	0.24788	-0.11172	0.10337		-0.017432	0.047657
0.0049055	0.17301	-0.1368	-0.042823	-0.006934	-0.31073	-0.41695	-0.044952	0.21817	0.26624	0.12894	-0.15387	0.092611	-0.15806	0.12132	0.74867	-0.080924	0.14212	0.45254	-0.242	-0.003404	0.20352	0.0061713		0.041773	0.052261
0.095117	-0.43467	0.0038233	-0.053016	0.068327	0.29717	0.5601	0.16774	-0.10279	-0.16917	0.42555	0.25394	0.41067	-0.13148	-0.051456	0.26167	0.0061414	0.18088	0.36171	-0.021024	-0.30696	-0.068335	0.20001		0.084954	0.050967
-0.16452	-0.025232	-0.19459	-0.13348	-0.012647	0.42748	1.2685	0.0047431	-0.16691	-0.0012843	0.0020879	-0.092423	0.048425	0.011486	-0.01755	-0.059909	-0.12761	-0.31526	-0.35843	-0.34483	-0.18953	0.022618	-0.13465		-0.024066	0.067749
-0.11911	-0.013881	0.15303	-0.07187	0.030573	-0.052766	2.2998	-0.057252	0.088689	0.050211	-0.4976	-0.025483	-0.292	-0.17674	-0.020289	-0.35183	0.35051	-0.59084	-0.36727	-0.10712	-0.15024	0.038344	0.065576		0.0079323	0.1132
-0.14298	0.51126	0.39439	-0.01191	-0.39438	-0.099215	0.12169	-0.075065	0.093541	0.10734	0.27316	-0.046623	0.20281	-0.087645	-0.074973	-0.5479	-0.13846	0.35938	-0.077076	-0.25369	0.8748	0.035285	-0.046414		0.042492	0.063196
-0.22728	-0.38507	0.25795	0.048405	0.22172	0.22001	0.043879	0.15599	0.2522	-0.22064	-0.25631	-0.028053	0.025569	-0.23134	-0.22453	-0.64303	0.070198	0.1378	0.29278	-0.0475	-0.42899	0.0052268	-0.05228		-0.044056	0.051529
0.20206	0.051744	0.19716	-0.11509	-0.54891	0.045939	1.9521	0.11532	0.14886	-0.050344	-0.32937	-0.076764	0.26828	-0.2409	0.24895	0.4364	-0.16344	-0.30083	0.0086324	0.59005	-0.66769	-0.10257	-0.28621		0.060147	0.10581
0.12513	-0.24457	0.16634	0.07148	-0.41899	-0.0902	-0.69038	-0.13992	-0.55991	0.0022625	-0.32377	-0.0015365	-0.059172	-0.053651	0.11354	0.21247	0.13555	-0.017412	-0.39196	0.76447	-0.05413	0.042064	0.099591		-0.057074	0.062354
-0.049384	-0.19055	0.15847	0.026154	-0.10423	-0.049931	0.93608	0.021854	-0.11649	-0.0612	0.35551	-0.059253	-0.22859	0.088574	0.10951	0.21197	0.082138	0.3365	-0.19026	1.1226	0.14111	-0.052401	0.088613		0.11203	0.068541
-0.42094	-0.17919	-0.098791	-0.081815	0.021417	0.072033	-1.7205	-0.15048	-0.11585	0.03689	0.13769	0.070886	0.28077	-0.049572	-0.091	0.17303	0.35854	0.25653	-0.48	0.15619	-0.48695	-0.016456	0.18129		-0.093316	0.087697
-0.099358	0.7177	0.26723	-0.17702	-0.64763	-0.069229	0.0073361	-0.011146	0.80384	0.05197	-0.46574	0.041108	0.85608	-0.0031311	0.16694	-0.40932	-0.15671	0.01536	0.16467	0.45825	-0.45719	-0.11793	0.13739		0.046673	0.080775
0.031908	0.10763	-0.2361	0.010232	0.75999	0.12354	-0.75993	-0.11475	0.21966	0.079506	0.2318	0.062357	0.61077	-0.30651	0.011953	-0.7801	-0.013395	-0.10666	0.10972	0.1077	-0.51289	0.014379	-0.06333		-0.017936	0.073518
0.055775	0.12687	-0.017191	0.03717	-0.33799	-0.13679	0.90072	-0.3173	-0.1204	-0.302	0.40788	-0.2207	-0.2863	0.10821	-0.089417	-0.38222	-0.19406	0.25262	0.35705	0.30637	0.33446	-0.04866	0.075296		0.022148	0.063895
0.050969	-0.013881	-0.12174	0.021249	-0.15401	0.53041	-0.40517	-0.18387	-0.015261	-0.048774	0.10529	0.10127	0.1139	0.13264	0.13536	0.096226	-0.033812	0.03227	0.54338	0.1233	-0.004167	0.20443	-0.14038		0.046506	0.042816
-0.068037	-0.1291	-0.046966	-0.15594	0.40485	0.25029	0.85008	-0.29184	0.20086	0.16825	-0.18088	0.11061	0.45642	0.066321	-0.010168	0.11356	0.040018	0.18253	0.23408	0.62573	0.44732	0.18578	0.024905		0.15125	0.05644
-0.25978	0.202	0.22816	0.042431	-0.26103	0.40141	0.18294	0.050303	-0.10645	-0.00060744	-0.34781	-0.0022472	0.65755	-0.10106	0.31334	-0.18066	0.46689	-0.12913	-0.1176	0.37244	-0.10791	-0.040649	0.1282		0.060467	0.053825
-0.12298	0.64838	-0.10405	0.065396	-0.025528	-0.27734	0.58725	0.20004	-0.023173	-0.1209	0.05873	0.056052	0.72872	-0.069943	0.24373	-0.090294	-0.15692	0.29982	0.031923	0.55105	-0.18796	0.080135	-0.11367		0.098194	0.059484
-0.010164	-0.19897	-0.044682	-0.01002	-0.44532	-0.17681	0.46113	-0.072855	-0.54625	-0.059196	0.97983	0.0093248	0.79788	-0.23491	-0.041523	0.28576	0.040234	0.024026	0.25459	0.38944	-0.004167	-0.063587	-0.1338		0.052172	0.073109
0.15234	0.30007	0.088228	-0.061895	0.21171	0.26302	-0.094016	-0.30526	0.21086	-0.040136	-0.59281	-0.0735	0.035448	-0.21384	0.0021275	0.19086	-0.049224	0.11225	-0.16511	0.55914	0.086967	-0.064361	-0.01663		0.023315	0.048324
0.011829	-0.14147	-0.15152	0.078385	-0.13486	-0.3498	-1.5118	-0.11202	-0.29486	0.23737	-0.058301	0.11867	-0.75766	-0.1777	-0.14617	-0.077471	-0.11544	0.00073577	-0.12133	0.57195	0.34362	-0.013991	0.057839		-0.1193	0.082345
0.046284	0.097639	-0.069028	0.032375	0.32214	-0.14475	-0.27906	0.24768	0.20477	0.18158	0.48666	0.044261	0.37375	-0.18704	-0.0095772	-0.76705	0.1805	-0.045029	0.63095	0.11803	0.20935	-0.01285	0.00098834		0.072286	0.05845
-0.21727	0.17515	0.27067	-0.030628	-0.36663	-0.074795	-0.13173	-0.12637	-0.0012617	-0.13601	-0.23881	0.15957	0.091039	0.15779	0.15848	-0.42215	0.0041918	0.44041	-0.23125	0.44766	-0.12583	-0.045966	0.32184		0.0033957	0.049344
-0.013341	0.061489	0.041302	-0.096339	0.4518	-0.20796	-0.98736	-0.14608	0.41297	0.089469	0.077533	-0.16905	-0.42766	0.17864	0.24658	-0.2572	-0.27461	0.31239	-0.37613	0.47136	-0.39429	0.062402	0.025625		-0.039933	0.069916
-0.29758	0.48832	-0.14801	-0.041178	-0.022653	-0.04095	0.085144	0.27176	0.18136	-0.29534	-0.54848	-0.048263	0.20384	-0.17576	-0.085684	0.14318	0.052613	0.15429	-0.24803	0.67669	-0.33975	-0.043593	-0.18904		-0.011614	0.057163
0.022989	0.22864	-0.10142	-0.12656	0.034298	-0.178	0.79229	0.24794	0.14643	0.042089	-0.017313	-0.058195	0.43716	0.1858	-0.10319	-0.029027	0.10516	-0.15201	-0.24943	0.91524	-0.01256	-0.033642	0.00098834		0.091203	0.059796
-0.081803	0.20069	-0.17008	-0.11731	-0.24872	-0.19176	-0.63263	0.20935	-0.8535	0.11289	0.038201	-0.01894	-0.062797	-0.027554	-0.27773	-0.090029	0.13208	0.007946	0.092015	0.45992	-0.30468	0.061485	-0.11759		-0.081763	0.057268
0.0049869	-0.45284	-0.27182	-0.034271	-0.45476	-0.16974	-0.37216	0.50991	-0.18942	-0.21956	-0.12685	-0.08214	0.79581	-0.0071841	-0.0091745	-0.058385	0.068675	-0.10233	-0.43016	0.16985	0.3188	0.027366	-0.08975		-0.051093	0.06188
0.034352	-0.39565	0.053211	-0.067404	-0.36434	0.033814	0.14995	0.044296	0.066478	0.2131	-0.097399	-0.20971	0.069755	-0.0038371	-0.23181	-0.09606	-0.06681	-0.29691	-0.15114	0.033321	0.834	-0.05172	0.12875		-0.016164	0.051074
-0.11675	-0.45154	-0.1839	-0.03356	0.16619	0.20534	0.01561	0.17705	-0.63561	0.018698	-0.33812	-0.010065	-0.080984	0.04548	0.19614	1.1264	-0.023383	0.158	-0.22381	-0.00069717	-0.59105	-0.008673	0.049741		-0.023456	0.071728
-0.037981	-0.40145	-0.053268	0.047584	-0.032411	0.34209	-0.55014	0.027731	0.21452	0.16883	0.26159	0.098695	-0.22653	-0.067771	-0.32534	1.7179	0.088226	-0.10336	-0.1898	0.89042	0.27992	-0.01285	-0.05507		0.090502	0.095298
-0.0027514	-0.08852	-0.22874	-0.10196	0.10753	0.21356	0.89016	0.02227	-0.17784	-0.071081	0.20106	-0.17737	-0.087719	0.17144	0.13163	2.2106	-0.18906	-0.15118	0.0030426	-0.30553	-0.26195	-0.032501	-0.19883		0.081577	0.1096
-0.076631	-0.26751	-0.075152	-0.030409	-0.5718	-0.21544	0.18766	0.032516	-0.026197	0.32926	-0.16764	0.16762	-0.073172	-0.20668	-0.035053	0.56894	0.074537	-0.53271	0.044034	0.30668	0.51597	0.016182	0.2792		0.010618	0.058962
0.19408	-0.028936	-0.23102	-0.10546	-0.1752	0.081015	0.26547	0.14571	0.29052	0.084487	0.10884	-0.03075	-0.46402	-0.19685	0.21966	0.99543	-0.24724	-0.55951	0.074776	0.55969	-0.077023	-0.01342	-0.16596		0.031491	0.067907
0.1563	-0.36954	-0.19091	0.25897	-0.28878	0.092833	0.49766	0.36265	-0.22009	0.13365	-0.27979	-0.050377	-0.20362	-0.37884	0.012651	0.4138	0.32946	-0.69947	-0.014658	0.23478	0.55525	0.18533	0.28424		0.035717	0.067221
-0.017983	0.17355	0.2341	-0.01835	0.022837	-0.21096	0.47173	-0.076964	0.97647	0.084812	0.26235	-0.085184	-0.11688	0.12761	-0.06888	0.4464	0.064992	-0.37813	-0.16093	0.78455	-0.21009	0.018898	-0.037596		0.099407	0.066491
-0.0081681	0.29612	0.25879	0.17619	-0.46134	-0.071926	2.1347	0.32268	0.15767	0.079831	-0.14883	0.22311	-0.17919	-0.044551	0.15456	0.0091125	-0.0064508	-0.5119	0.15256	0.451	-0.20591	0.10851	0.059099		0.12807	0.10326
0.10542	0.63994	0.11958	-0.027119	-0.27221	0.20684	0.64029	0.020346	1.0421	0.28256	-0.25486	0.20325	-0.019156	0.14224	0.21906	1.5218	0.34031	0.053914	0.074311	0.24927	0.58766	0.057653	-0.1587		0.25107	0.085857
0.10302	0.65758	-0.10545	0.10239	-0.22555	-0.15943	-0.45113	-0.0089353	-0.19794	0.27444	0.18094	0.14823	0.21736	-0.20548	-0.013416	0.81669	0.0098403	-0.20024	0.026799	0.14392	-0.32106	0.033368	-0.039		0.034215	0.059821
0.15079	1.1145	0.41908	-0.039671	0.0048111	0.0039979	-0.11051	0.24453	0.37531	0.15794	0.1094	-0.080974	-0.22545	-0.19638	0.091228	0.53153	0.16922	0.11554	-0.096171	0.67198	-0.35576	0.26249	0.074216		0.14746	0.06716
-0.022545	0.15669	-0.090916	-0.068006	0.072905	-0.25124	-0.18949	-0.11722	0.77252	0.10214	-0.3491	0.050676	-0.37202	0.18413	0.11029	0.60456	0.14966	0.12977	0.48795	0.8283	-0.72681	0.18104	0.12659		0.076951	0.074943
0.19894	0.24975	0.20959	0.0065871	0.027414	0.05434	1.0834	0.15599	0.23244	0.30187	0.40076	0.23024	1.2693	-0.020599	0.046664	0.62616	-0.1035	0.55414	0.092942	0.42034	0.23341	0.15212	0.13126		0.28494	0.069483
0.067259	0.51313	0.24412	0.09362	0.025427	0.029785	0.26191	0.32132	0.3537	0.4915	0.24891	0.042967	0.045327	0.030628	0.353	0.50767	0.19982	0.16667	-0.1763	1.2714	0.16247	0.05731	0.50343		0.25283	0.060523
0.31973	1.3061	0.24394	0.034704	-0.30109	0.0554	0.73926	0.018968	0.37348	0.34645	0.21725	0.31773	-0.19325	-0.019893	0.441	0.57142	0.21133	0.33114	0.14045	0.80349	0.4393	0.052562	0.057839		0.28293	0.072416
0.23372	0.65601	0.13184	-0.10078	0.24975	-0.2511	-0.24724	0.28463	0.72694	0.43334	0.4017	0.21774	0.12588	0.095294	0.19762	0.1841	-0.13673	0.28642	-0.0081368	0.57276	-0.17426	0.35673	0.16708		0.19145	0.055779
0.3482	0.94521	0.22536	-0.059346	0.071771	-0.095151	1.0045	-0.046044	0.82452	0.22086	0.006168	-0.021401	-0.037844	-0.082389	0.27295	0.62265	0.13881	0.046078	0.63141	0.80431	0.58498	0.16668	0.059459		0.28834	0.074682
0.20733	1.1709	-0.15221	-0.023721	0.32274	-0.012328	0.27252	0.06523	0.30783	0.077042	0.44604	-0.012052	0.22098	-0.19949	0.26803	0.37513	0.06977	0.13142	0.21451	0.44264	0.22309	0.24273	-0.11534		0.19751	0.058139
0.11784	0.59249	-0.21508	-0.10336	0.36994	0.026915	0.073368	0.42053	0.53973	0.044554	0.072493	0.068553	-0.019156	0.19586	0.47069	0.84029	0.071279	0.2386	0.48795	0.55214	-0.42822	0.10047	-0.0062821		0.19616	0.061676
0.18456	1.5841	0.21905	-0.17632	0.2077	-0.23119	0.24659	0.16748	0.65792	0.19489	0.36483	0.034091	-0.1527	0.31871	0.32811	-0.048345	-0.043146	0.3713	0.0049059	-0.12664	0.45191	0.29504	0.067917		0.21395	0.077598
0.71919	1.1611	0.39346	0.13473	0.056617	0.056151	1.2826	0.070431	1.0825	0.60456	-0.28185	0.20629	-0.040438	-0.11638	0.20294	-0.11813	0.52856	0.006708	-0.027235	0.46774	0.32644	0.075156	-0.014111		0.29465	0.089341
-0.035375	1.0541	0.10137	-0.074199	-0.064169	-0.2722	0.51416	0.35904	0.35734	0.16528	0.48795	-0.012161	0.35194	0.23514	0.12565	0.048776	-0.037926	-0.17323	0.29976	0.36464	0.0080086	0.25165	0.18921		0.18455	0.058981
0.48366	0.47701	0.32339	0.021714	-0.1752	0.1273	1.6174	0.19274	0.59167	0.13219	-0.11305	0.55419	-0.2603	0.018912	0.45958	0.059346	0.095611	0.41755	0.56946	0.68369	-0.13229	0.52587	0.25921		0.30129	0.082996
0.29403	1.2126	-0.16937	0.029551	-0.10909	0.11667	1.0964	0.29759	0.50687	0.26435	-0.1857	0.42708	0.079095	0.004766	0.181	0.86136	0.23717	0.12811	0.38826	0.73495	-0.56283	0.099122	0.14549		0.26424	0.085888
0.32356	-0.29231	0.11994	0.12721	0.24603	0.092696	1.6928	0.11594	1.0889	0.24782	0.11199	0.38244	0.28647	0.15755	0.33314	-0.42967	0.29732	-0.10604	-0.01326	0.21108	0.082755	0.082849	0.45124		0.24393	0.088581
0.19625	0.88486	0.03009	0.030949	0.037988	0.099869	1.595	0.3025	0.34766	0.11088	-0.071896	0.26224	0.26931	0.32901	-0.054892	0.070645	-0.024251	0.02608	0.17819	0.61235	-0.20668	0.25357	0.065757		0.23241	0.078815
0.62331	0.9157	-0.099498	-0.091905	-0.15717	0.024969	1.1235	0.22092	0.33241	0.27322	0.63197	0.52649	0.61906	0.25238	0.19584	0.38315	0.20504	-0.068115	0.63141	0.48333	-0.066339	0.51234	0.36575		0.34077	0.070069
0.049787	0.61593	-0.0086051	0.11434	0.22058	-0.14996	1.5831	0.39201	0.67891	0.37042	0.60591	0.27638	0.39091	-0.20594	0.36283	0.18158	0.21633	-0.035955	0.95655	0.60341	0.46066	0.40135	0.29305		0.36407	0.080331
0.54992	0.89144	0.16599	0.11692	-0.051572	0.33057	-0.28613	0.40694	1.1078	0.5372	0.23459	0.30875	-0.46456	0.12594	0.024839	0.8659	0.4365	0.178	0.22756	0.49112	-0.66275	0.28003	0.042901		0.25469	0.085381
0.20252	1.3829	0.10329	0.077344	-0.083615	0.12624	1.0351	0.87338	0.51509	-0.048124	0.21503	0.023103	0.15184	0.48131	0.44111	0.56894	-0.088521	0.15924	0.45394	0.47499	0.07665	0.14974	0.16311		0.32411	0.077233
0.53273	0.73749	0.49204	0.00014724	0.39456	0.082654	0.70271	0.35053	0.15494	0.40294	0.55989	0.2772	-0.30133	0.065589	0.21737	0.37463	0.52812	0.13038	0.48795	0.40225	0.16935	0.25482	0.067196		0.30801	0.051082
0.16614	1.0209	0.049183	0.079204	0.097531	0.03501	1.6362	0.51917	0.52636	0.16392	0.26646	0.12452	0.079095	0.26626	0.32841	0.47251	0.062814	0.18541	0.29231	0.42983	-0.25929	0.33934	0.2092		0.30828	0.079318
0.84533	0.63994	0.27596	0.091155	-0.25017	0.057928	1.7175	0.50601	0.46219	0.44244	0.50287	0.36144	0.38314	0.061039	0.52822	0.73737	0.14837	0.24931	0.91971	0.77564	-0.17808	0.28566	0.23366		0.42594	0.086354
0.38762	1.2826	0.16021	-0.022324	0.14561	-0.068033	-0.26257	0.4306	0.43241	0.09602	0.24948	0.15244	0.37066	0.30865	0.32564	0.60231	0.36941	0.18356	0.30581	0.73969	-0.18684	0.1198	0.0063154		0.26648	0.067591
0.29102	1.4877	0.09226	-0.017419	0.31416	-0.14385	0.33266	0.47236	1.0227	0.29686	0.40337	0.41844	0.25319	0.23418	0.33706	0.46049	0.21068	0.34186	0.87736	0.61205	0.014876	-0.00075308	0.32184		0.37535	0.074988
0.38831	1.4081	0.048653	0.097701	0.18049	0.16609	1.8907	0.73116	0.76495	0.1372	0.080882	0.3105	-0.57472	0.14966	0.13362	1.2008	0.52335	-0.02854	-0.27179	0.14337	0.8954	0.34046	0.20686		0.38797	0.11509
0.66433	1.096	0.46864	0.030949	0.36021	0.12327	0.63085	0.47031	1.016	0.22052	-0.62855	0.49168	-0.019656	0.41951	0.54731	0.91759	0.092565	-0.027302	0.242	0.96871	-0.34854	0.29447	0.21891		0.35869	0.088534
0.71662	2	-0.17498	0.039033	0.48125	0.011341	1.707	0.62727	0.60473	0.40106	0.10025	0.12661	0.29064	0.75836	0.3293	0.63292	-0.012099	0.25962	0.090151	0.24705	0.19413	0.29436	0.68233		0.45248	0.10728
0.26198	0.45641	0.24988	0.069725	0.085498	-0.012635	0.69921	0.2327	0.33094	0.46143	0.1746	0.38165	1.4392	0.49422	0.46589	1.1194	0.27148	0.034324	0.62489	0.71514	0.22578	0.45787	0.40284		0.41924	0.070798
0.37528	1.4941	0.12851	0.033306	0.69014	0.31829	0.57192	0.41856	0.6473	0.68345	-0.30496	0.55499	0.45903	0.018912	0.32575	0.017164	0.096692	0.40613	0.36591	0.53126	0.44199	0.253	0.15124		0.3773	0.072691
0.51852	1.328	0.31401	0.13859	-0.068746	0.32231	1.6303	0.20545	0.38047	0.20644	0.776	0.25302	0.12638	0.22915	0.38742	-0.039067	0.35398	0.4532	-0.051923	0.28351	1.1936	0.25154	0.34271		0.41456	0.090005
0.016594	1.0549	0.063717	-0.014596	0.16764	0.3108	2.6734	0.44183	0.72848	0.12721	0.23814	0.1481	0.33739	0.35056	0.14256	-0.064912	0.16488	0.14172	0.71386	-0.2746	-0.051841	0.25234	0.12155		0.33868	0.12212
0.80289	1.1548	0.18911	-0.010266	0.30411	0.32036	0.55776	0.44675	0.40416	0.28511	0.23382	0.45115	0.034416	0.34146	0.601	0.49011	0.35271	0.13162	0.52661	0.49112	-0.22154	0.10851	0.21045		0.35679	0.0593
0.46872	1.7023	-0.12874	0.01385	0.070063	0.18781	-0.097576	0.68108	0.77436	0.42614	0.016979	0.37696	-0.51961	0.18774	0.28945	0.26542	0.092778	-0.086671	0.8862	1.01	-0.25166	0.33311	0.33391		0.30577	0.099286
0.56739	1.3016	0.099442	-0.20103	-0.0086373	0.26825	0.72042	0.58486	1.1008	0.69111	0.41458	0.34962	0.13159	0.19443	0.39478	0.37688	0.5607	0.021346	0.48329	0.434	0.21091	0.11302	0.029405		0.38429	0.073509
0.42338	0.91911	-0.060619	0.055668	0.61605	-0.086169	2.829	0.3077	1.4455	0.13896	0.56695	0.42625	0.8488	0.47653	0.031927	0.90503	0.12643	0.10379	-0.24663	0.66361	-0.24785	0.25288	0.57487		0.48136	0.13738
0.77491	0.036447	-0.0066835	0.038677	-0.46735	0.00027505	2.3658	0.67341	0.52938	0.11099	0.58279	0.48877	0.35194	0.28974	0.59173	0.059843	0.51944	0.31857	0.73435	0.010729	-0.069391	0.23063	0.32491		0.36913	0.1111
0.41475	1.7875	-0.016485	0.043362	0.38452	-0.06431	1.9485	0.33207	0.69563	0.12933	-0.040957	0.5196	-0.44269	0.32039	0.35909	0.87945	0.15531	0.158	0.28811	0.25206	-0.038869	0.2729	0.39491		0.37966	0.11346
0.77258	1.5436	0.32654	0.097839	0.049449	0.1622	1.2426	0.1822	1.0844	0.42345	0.27521	0.55337	0.12068	0.21694	0.48063	1.1363	0.91876	-0.036989	0.45068	0.52849	-0.35882	0.39289	0.43595		0.47822	0.094972
0.48533	1.0022	-0.028403	-0.026544	-0.00090174	-0.021174	-0.60789	0.35628	0.36798	0.22895	0.31935	0.26761	1.195	0.56224	0.46833	0.36761	0.14902	0.19057	0.95419	1.1886	-0.060235	0.31752	0.42174		0.35206	0.089041
0.75861	1.0728	0.040597	0.11774	0.56769	0.093891	0.65678	0.28828	0.75764	0.079045	0.83951	0.62031	0.42316	0.63648	0.28417	0.89324	0.34574	0.067723	0.68173	0.22614	0.010696	0.33786	0.15556		0.43284	0.06578
0.43125	1.197	-0.24485	0.13015	0.36621	-0.17859	-0.47117	0.68285	0.69656	0.38285	0.42965	0.52275	0.20281	0.68365	0.19614	0.64224	0.033717	0.36531	1.0931	0.31224	0.18762	0.35854	0.10661		0.35333	0.08112
0.80239	1.5017	0.34371	0.054845	0.4761	0.3866	0.26902	0.75402	1.0749	0.21331	0.46167	0.55359	0.072314	0.55936	0.61212	0.68137	0.53162	0.26045	0.73855	0.24927	0.25133	0.35267	0.17247		0.49449	0.06981
0.47144	1.4404	-0.2804	0.166	0.06233	-0.16258	1.3898	0.90253	0.78131	0.31959	0.1679	0.1606	-0.43025	0.28782	0.32881	-0.18142	0.16987	0.27859	1.277	0.34011	-0.2162	0.47016	0.34111		0.3515	0.1066
0.66702	0.58354	0.24598	0.21505	0.19912	-0.06192	0.67678	0.36806	0.89686	-0.12812	0.70834	0.27148	-0.093969	0.54763	0.50392	0.6706	0.18897	0.86051	0.80749	0.69175	0.23454	0.40306	0.71164		0.4421	0.064006
0.29448	1.235	-0.10703	0.053091	0.34875	-0.32255	-0.23425	0.49946	1.1318	0.32615	-0.11103	0.73316	-0.30187	0.75525	0.53336	0.91534	-0.21229	-0.034513	0.59834	0.99995	0.1987	0.31932	0.28045		0.34344	0.097282
0.65459	0.89986	0.11958	0.014919	0.33733	0.36129	2.915	0.79454	1.3953	0.44032	0.28954	0.67403	-0.052922	0.37834	0.55695	0.50091	0.22479	0.2285	0.52754	0.87539	0.44961	0.46396	0.52089		0.59001	0.12448
0.41092	1.2436	0.13009	0.026619	-0.17119	0.27453	0.35388	0.52326	1.0817	0.14953	-0.23154	0.25407	-0.060734	0.35846	0.46459	0.14944	-0.13152	0.44816	0.46094	0.23726	-0.11438	0.28194	0.40589		0.28459	0.074377
0.38445	0.50995	0.09051	-0.017747	0.027131	0.098092	0.96912	0.47866	1.3628	0.50135	0.69459	0.64658	0.69186	0.48395	0.27	0.59452	0.30015	0.066281	1.0684	1.164	0.2357	0.36431	0.088613		0.48145	0.079514
0.56011	1.9014	0.36182	0.04783	0.21799	0.26735	1.3592	0.52942	0.92297	0.31207	0.09617	0.38456	-0.032141	0.66665	0.51386	0.042248	0.081267	0.022162	1.005	0.38467	-0.41108	0.28443	0.90691		0.45326	0.10557
0.84369	1.1928	0.27383	0.22231	0.32903	-0.23416	1.5985	0.66329	1.2573	0.40227	0.64708	0.57602	0.28956	0.3053	0.51061	1.1016	0.55635	0.32949	0.051952	1.1646	0.1228	0.20386	-0.13436		0.53364	0.098041
0.44513	1.2239	0.56722	-0.091079	0.20341	0.15619	1.1246	0.71639	0.63848	0.14662	0.088709	0.46739	-0.22028	0.48776	0.24906	0.23656	0.0044055	0.46095	0.11483	0.53987	0.0065157	0.14623	0.62725		0.36261	0.074884
0.55322	1.5882	0.36302	0.095021	0.47784	0.25343	1.1105	0.33178	0.59594	0.5614	0.9498	0.70359	0.62014	0.54595	0.44267	0.28049	-0.015785	0.089979	0.76696	0.2852	-0.14795	0.41957	0.696		0.50291	0.079187
0.51717	1.5819	-0.13854	0.17665	-0.16115	0.17043	1.2708	0.73925	1.1974	0.1029	0.25138	0.24799	-0.81898	0.50955	0.63147	0.44743	0.30991	-0.049559	0.5471	0.40696	0.92476	0.30339	0.39796		0.41592	0.1073
0.79998	1.0557	0.24338	0.19655	0.025711	0.02992	1.384	0.54216	0.44002	0.55331	0.18558	0.94222	-0.40736	0.4516	0.58889	0.78104	0.82951	0.10998	1.0861	0.44319	0.8626	0.28509	0.60188		0.52309	0.08646
0.3475	1.1983	-0.01912	0.22549	0.18738	0.047613	1.7494	0.87817	0.56402	0.192	-0.15219	0.67323	1.3223	0.6506	0.45241	1.1975	0.0089725	0.68243	0.62442	1.1827	0.2147	0.31618	0.34596		0.56043	0.10345
0.58389	0.88486	0.33202	0.028154	0.41745	0.043992	0.84416	0.28812	0.29292	0.36999	0.72049	0.55756	0.16536	1.282	0.65233	1.0022	0.3338	0.19593	0.86758	0.56802	-0.36187	0.24599	0.4642		0.46866	0.076233
0.33847	1.3311	-0.026825	0.072521	0.21285	0.15471	1.4901	0.64699	0.87162	0.35576	0.10231	0.38361	-0.14597	0.88191	0.23528	0.49538	0.26214	0.038651	0.53639	0.59785	0.01909	0.48747	0.68466		0.43592	0.086613
0.7692	0.94786	0.32766	0.058956	0.020815	0.03337	1.1754	0.55995	0.99166	0.71143	0.34639	0.79844	0.027095	0.94705	0.46245	0.3189	0.13339	0.21778	0.68591	0.67728	0.3558	0.59471	0.33876		0.50001	0.071641
0.61175	1.4787	-0.054669	0.081563	-0.41899	0.099287	2.5909	0.57391	0.47678	0.49093	0.05276	0.29355	-0.1818	0.14655	0.58298	0.42685	0.046535	0.15903	0.41015	0.66055	-0.27567	0.44282	0.54411		0.40168	0.12901
0.78394	1.3101	0.1476	0.026619	-0.13798	-0.026262	0.54482	0.44909	0.99714	0.51301	0.5051	0.70219	0.34259	0.58429	0.62881	0.63041	0.81366	0.069573	1.236	0.70094	0.41527	0.3207	0.82845		0.53852	0.07835
0.48911	1.1707	-0.14328	-0.06121	0.49701	0.12084	2.5037	0.33685	1.0959	0.41026	-0.21871	0.43829	-0.013947	0.37736	0.22092	1.3705	0.28516	0.60447	0.20754	0.8765	0.75086	0.4103	0.55383		0.53404	0.12331
0.88397	1.2998	0.30473	0.10615	-0.043269	0.079069	0.048599	0.74169	0.68806	0.27713	-0.33906	0.5272	0.64973	0.7435	0.60041	0.58021	0.33509	-0.44862	0.67007	0.28273	-0.12964	0.27188	0.74404		0.3858	0.086821
0.36327	2.0031	0.34864	0.10275	0.20168	0.1484	2.3162	0.59812	1.0825	0.26091	0.0056035	0.53923	1.0343	0.82253	0.19958	0.80791	0.19309	0.64257	1.1881	0.7525	-0.26005	0.28171	0.21999		0.60229	0.12816
0.9842	0.6758	0.40553	0.10321	0.18936	0.158	1.5643	0.51259	1.4604	0.52524	0.6141	0.548	0.68302	0.43126	0.82452	0.22526	0.43931	0.14151	1.434	1.2719	-0.027059	0.4591	0.49209		0.61372	0.094491
0.38648	1.2505	0.12922	-0.056743	0.29698	0.097649	1.6633	0.58595	0.58655	0.3701	0.65676	0.60219	0.42472	0.50309	0.26645	0.69492	-0.042052	0.3815	0.55596	0.38217	-0.0091434	0.38736	0.86174		0.4772	0.082699
0.44802	0.97289	0.055308	0.05205	-0.23584	0.074424	1.5124	0.35644	0.91417	0.30176	0.36539	0.66306	0.66689	0.34122	0.91134	0.93969	0.22458	0.098849	1.0436	0.092101	0.38286	0.22239	0.52143		0.475	0.087109
0.42966	1.5223	0.31346	0.02218	-0.10881	0.15742	1.8154	0.52216	0.9877	0.63564	0.49208	0.46702	0.26258	0.65826	0.4537	1.571	0.10733	0.28291	0.44929	0.93751	0.49348	0.35233	0.80524		0.5926	0.10266
0.98164	0.85295	0.17877	-0.033916	0.17879	0.49879	-0.068083	0.60416	0.82239	0.42592	1.086	0.56516	0.26567	0.66712	0.65766	0.60658	0.55051	-0.22312	0.6412	0.22976	0.12396	0.48181	0.76636		0.47218	0.071281
0.3282	1.1466	0.47616	0.084824	0.039443	0.2275	1.0045	0.67614	0.799	0.53964	0.2072	0.26738	0.69083	0.97054	0.17823	0.4685	0.071721	0.76446	0.83824	0.52207	0.46448	0.45572	0.58729		0.51342	0.065345
0.51241	0.80207	0.26074	0.057202	0.8673	-0.11793	-0.018599	0.85804	1.1047	0.32483	0.56529	0.7274	0.71575	0.91496	0.89975	1.264	0.25389	0.011442	1.3246	0.80794	0.066764	0.44768	0.62779		0.57731	0.086848
0.48162	1.1248	-0.031549	0.11363	0.22371	-0.034494	2.3976	0.78317	1.2224	0.8377	-0.19466	0.50487	0.28336	0.687	0.1454	0.24182	0.33661	0.26127	0.82052	0.25986	0.5316	0.4087	0.52054		0.5185	0.11338
0.60641	0.74961	0.10785	0.14865	0.18766	0.20339	1.7988	0.63084	1.3105	0.70741	0.27109	0.75484	0.67573	0.96214	0.68686	1.5522	0.30231	-0.13697	1.032	0.28157	-0.06823	0.49426	0.59324		0.60227	0.10245
0.58389	2.56	0.16967	0.093483	-0.16204	0.31797	0.40926	0.7729	1.1397	0.64929	-0.55555	0.71317	0.68822	0.43029	0.43834	0.32745	0.17942	-0.022976	0.71666	-0.043035	0.082755	0.50103	0.73559		0.46633	0.12308
0.6135	1.5417	0.2973	-0.0054705	0.4518	0.28144	0.99736	0.86927	0.47438	0.37796	0.4725	0.86094	-0.7405	0.54979	0.70455	0.3573	0.30405	0.32909	0.51682	0.77367	-0.19559	0.39277	0.75538		0.47739	0.091864
0.66811	0.97763	-0.017191	0.0074093	0.19856	0.10421	1.127	0.78057	0.76952	0.50703	0.33631	0.56375	-0.37152	0.97746	0.16144	0.33573	0.126	0.43714	0.68313	0.71375	0.52741	0.4538	0.75629		0.47059	0.076874
0.98542	1.13	-0.11946	0.045008	-0.17775	0.20609	-0.14234	0.72391	0.63181	0.50912	-0.10708	0.98816	1.1872	1.0443	0.59845	0.99417	0.40436	-0.27981	0.83218	1.1156	0.0099329	0.32407	0.55904		0.49836	0.10195
0.60653	1.6665	0.13376	0.1011	-0.48796	0.090442	1.1777	0.47031	1.2536	0.69964	0.48069	0.56259	-0.011881	1.0402	0.317	1.5248	0.21004	-0.060483	0.98123	0.49307	0.012222	0.44837	0.75555		0.54196	0.11259
0.64372	1.4221	-0.21158	0.072055	0.34904	0.1646	1.3898	0.41365	0.74397	0.54786	0.28732	0.81927	-0.19483	0.81895	0.57542	0.67285	0.29471	0.32145	0.75253	0.40975	-0.14566	0.3312	0.3555		0.47103	0.087982
0.47075	1.1044	0.11625	0.014453	-0.068179	0.34031	1.173	0.50932	0.98344	0.41647	-0.024574	0.73152	1.0951	0.79285	0.21209	0.75871	0.54527	-0.16706	1.1065	0.95369	-0.074732	0.47955	0.82646		0.53459	0.090456
0.65325	1.8515	-0.0098392	0.23051	0.52074	0.097785	2.1902	0.39926	0.93939	0.4319	0.15765	1.0365	0.60973	0.25142	0.67023	0.83701	0.69403	-0.15201	-0.029564	0.1314	-0.36681	0.37401	0.49821		0.52246	0.12308
0.48398	1.4825	0.095942	-0.060962	0.42802	0.23379	0.67089	0.30892	1.1084	0.57029	0.98709	0.84743	0.70066	1.3936	0.39517	1.1731	0.30838	-0.11593	1.0953	0.45298	0.010298	0.20972	0.58675		0.58114	0.095076
0.51278	1.3301	0.32135	0.12314	0.15562	0.21986	1.1588	0.88295	0.87587	0.40672	0.29494	0.68198	1	0.94059	0.7832	1.319	0.32142	0.25942	1.4485	0.03248	0.50416	0.44497	0.60655		0.63584	0.087331
0.57877	1.4316	-0.077259	-0.053372	0.11499	0.17283	0.4328	0.738	0.82298	0.67277	0.21038	0.82752	0.84309	0.65371	0.56216	1.1679	0.26648	0.24045	0.36171	0.27324	0.20329	0.48836	0.58189		0.50062	0.077433
0.81861	0.78965	0.269	0.27432	0.026846	0.33027	1.9874	0.85406	0.69233	0.54064	0.19211	0.91001	0.24645	0.49185	0.54336	0.56692	0.57264	0.03144	0.69942	0.34179	-0.24937	0.37627	0.67818		0.52105	0.090458
0.65019	1.4978	0.318	0.27526	-0.067575	-0.0015351	0.16883	0.68503	1.1306	0.6201	0.2333	0.64577	0.13936	0.79884	0.18642	0.56291	0.34619	-0.073271	0.93275	0.69094	0.87364	0.36328	0.57884		0.50242	0.081802
0.53583	1.5968	0.37843	-0.021967	0.095788	0.25343	1.9426	0.62127	0.71814	0.24494	0.84774	0.90524	1.065	0.57278	0.47867	1.7209	0.49687	0.51374	1.3688	0.42174	0.16095	0.71025	1.0439		0.72486	0.1096
0.56166	1.0027	0.1884	0.24328	0.1416	0.24745	1.6704	0.77826	1.2214	0.25149	0.705	0.5223	0.83892	0.85391	0.3825	0.88598	0.20743	0.17593	1.8374	0.57806	-0.11325	0.52268	0.58945		0.62143	0.10057
0.84883	1.1071	0.02221	0.079916	0.28268	0.14795	2.2738	1.2846	1.402	0.56284	0.879	0.54133	0.32234	0.7344	0.38908	-0.02727	0.43369	0.31733	0.17632	0.53906	-0.030111	0.32487	0.78599		0.58252	0.11376
0.47425	0.92413	-0.15764	0.09362	0.013115	0.18273	3.153	0.4629	1.1604	-0.038457	0.14386	0.75243	0.22512	0.44013	0.4005	1.3524	0.41198	0.23571	0.74786	0.99936	0.21394	0.32962	0.63966		0.5722	0.14258
0.70216	0.94206	0.26946	0.03062	-0.0089208	0.4227	0.42458	0.59732	1.4838	0.54075	0.68395	1.1952	0.46213	0.80145	0.62175	0.38417	0.56417	0.27962	0.39291	0.84223	-0.18379	0.36723	0.66305		0.54255	0.077619
0.54059	1.9761	0.12379	-0.075598	0.48299	0.42915	2.5602	0.53517	1.198	0.35576	0.13006	0.79246	0.30102	0.72674	0.011362	0.3347	0.4567	-0.014732	0.55642	0.81549	0.22233	0.42858	0.94111		0.60123	0.12886
0.61314	1.5699	0.23549	0.35886	0.27179	0.20234	1.6526	0.48193	0.72056	0.47462	0.15859	0.73948	0.75109	0.42454	0.31277	0.53504	0.20005	-0.098411	0.87364	0.52069	-0.02895	0.3382	0.48021		0.51253	0.088196
0.63427	1.0444	0.11591	0.22385	0.48756	0.50192	3.667	0.86282	1.1263	0.60201	0.43094	0.6696	-0.40269	0.81416	0.3998	0.31562	0.28646	0.25632	0.68173	0.21526	1.0834	0.58506	0.78543		0.66901	0.15454
0.75384	0.65549	-0.10948	0.026619	0.051152	0.51259	1.7729	0.87528	0.59261	0.285	0.68247	0.90468	0.39091	0.63935	0.61614	0.68942	0.50143	0.5004	0.712	0.37911	-0.051476	0.55287	0.47409		0.53945	0.080889
0.67691	1.649	-0.10055	0.28778	1.0058	0.23816	0.12874	0.59456	1.4974	0.83425	-0.21609	0.39484	0.23452	0.71239	0.18436	0.080917	0.42848	0.31507	0.8047	0.24646	-0.41489	0.32476	0.42425		0.44921	0.10196
0.54202	1.0944	0.14007	0.15555	0.026279	0.33987	3.2061	0.61989	1.7352	0.86166	0.084994	0.68502	0.24281	1.0618	0.38927	1.0722	0.41349	0.049996	1.0395	0.63824	0.27421	0.43244	0.58891		0.68234	0.1447
0.57484	1.0596	0.14918	0.22245	-0.16831	0.10766	0.90312	1.2248	1.0008	0.70751	0.51869	0.88455	0.32023	1.233	0.21542	0.87892	0.12905	0.28744	0.89416	0.14228	0.26695	0.41153	0.51136		0.5424	0.083531
0.67402	1.2402	-0.060619	0.079456	0.28694	-0.095321	1.0504	0.5787	0.92386	0.36379	-0.14848	0.86165	0.84048	0.98081	0.58092	1.0785	0.51337	-0.065027	0.78746	0.20914	0.32684	0.23944	0.87362		0.52696	0.088057
0.69584	1.9669	-0.1086	0.08565	0.025711	0.25613	0.33734	1.0194	1.5205	0.22806	-0.044141	0.6439	0.69131	0.6961	0.42036	1.1255	0.37874	0.46218	0.68637	0.0062943	0.23454	0.60912	0.98879		0.562	0.10656
0.79123	0.49836	0.0045287	0.1284	1.0152	0.33372	3.694	0.80356	1.6941	0.26645	0.52971	0.78564	-0.69114	0.80051	0.55408	0.8822	0.32663	0.18068	0.65796	0.72075	-0.50181	0.38147	0.55364		0.62652	0.17294
0.48252	2.5807	0.048486	0.079204	0.1851	0.33536	1.5101	0.79945	0.84881	0.47151	-0.10244	0.70709	0.617	1.0222	0.34809	1.2078	0.39524	0.11122	1.0953	1.0757	0.50187	0.54419	0.65011		0.67455	0.1214
0.80541	0.84212	0.38316	0.12711	0.45921	0.21269	4.2668	0.68108	1.2767	0.33193	0.47287	0.85291	0.025569	1.1916	0.53431	0.49889	0.28168	0.18665	1.4624	0.65498	-0.085018	0.44994	0.94146		0.7328	0.18068
0.89008	1.6816	0.14269	0.021714	0.25607	0.27799	2.2609	0.85422	1.7694	0.50012	0.24743	0.78855	0.2033	0.86445	0.59972	0.41002	0.31013	0.28147	0.54151	0.71599	0.52894	0.26612	0.72479		0.65814	0.11678
0.85889	1.193	0.24811	0.24903	-0.14514	0.12894	1.2166	0.43294	1.191	0.69799	0.63645	1.0008	0.0094484	0.87689	0.61977	0.2958	0.32859	0.48326	0.92951	0.42342	0.67916	0.69389	0.43666		0.5863	0.078958
0.6607	1.868	0.049711	0.13201	1.0891	0.32563	2.4577	1.0607	0.18106	0.44766	0.37636	0.85113	0.047931	1.3573	0.30069	0.27648	0.47101	0.0056741	0.59787	0.57863	0.56899	0.36826	0.62616		0.63908	0.12484
0.71031	0.74011	0.27893	0.17853	0.046007	0.23666	3.4053	0.72776	1.2038	0.55231	0.03618	0.97323	-0.070578	0.69369	0.50002	0.8601	0.5783	0.23303	0.94675	0.85255	-0.27567	0.55762	0.62959		0.63454	0.14784
0.73519	1.58	0.34938	0.15426	0.0030724	0.31364	0.8972	0.86597	0.77252	0.25758	-0.26452	1.0009	-0.058125	0.68867	0.16537	0.92813	0.29232	0.28787	1.2109	0.41368	-0.093012	0.3146	0.74009		0.50242	0.09527
0.6748	1.0103	0.32339	0.25064	0.58887	0.38314	1.886	0.43689	1.2722	0.55706	1.1984	0.9285	0.12014	1.0728	0.43923	0.69694	0.78434	0.12297	0.89136	0.58894	-0.19599	0.51533	0.62184		0.65948	0.093412
0.50041	1.4875	0.076853	-0.019529	-0.37321	0.46945	1.8306	0.9841	0.64061	0.74136	0.58336	0.67824	-0.069531	0.68221	0.26194	0.81391	0.41043	0.016598	0.5867	0.66361	0.0045915	0.45074	0.61195		0.52317	0.10279
0.94445	0.97948	0.2367	0.11831	0.10984	0.30599	2.5331	0.55722	1.0227	0.77578	0.94701	0.86059	-0.17506	0.69656	0.90909	0.7376	0.53227	0.39075	0.81121	0.52625	0.39126	0.41831	1.0854		0.68325	0.10949
0.57187	0.7517	-0.1622	0.067971	0.065169	0.054785	2.3987	0.9941	0.99319	0.6659	0.3609	0.62603	0.41588	1.0685	0.42192	1.1983	0.4836	0.61481	1.4186	1.0111	0.2761	0.34984	0.45718		0.65669	0.11497
0.71239	1.0986	0.21853	0.15215	0.067759	0.20564	0.083976	0.75197	1.0196	0.63009	0.61986	0.91712	0.77969	1.1434	0.53206	1.0582	0.39915	0.50408	1.2351	0.32198	-0.02666	0.45108	0.80901		0.59499	0.078822
0.42005	2.1235	0.0087241	0.051091	0.12156	0.67704	1.9167	0.77579	1.6819	0.63941	0.078096	0.74318	0.70223	0.67742	0.44555	0.98612	0.24456	0.59373	0.89696	0.53405	0.5438	0.43696	0.89196		0.70393	0.11544
0.77947	0.87326	-0.13558	0.14153	0.45893	-0.00016895	1.8566	0.9439	0.3677	0.47441	0.56529	1.0794	0.045327	0.93414	0.60355	0.28576	0.59696	0.46884	0.61558	0.3256	0.1518	0.22159	0.58388		0.53208	0.089855
0.75666	1.662	0.059513	0.30466	0.30384	0.20741	2.3574	0.72721	1.5844	0.28056	0.35756	0.91214	-0.20519	0.80386	0.1742	0.44167	0.3479	0.16955	0.042636	1.0615	0.55449	0.53028	0.82341		0.6199	0.12433
0.54308	0.98609	0.059689	0.24352	-0.029537	0.48981	1.2979	0.75662	0.61147	0.61799	0.67184	1.3173	0.55723	1.0139	0.4537	0.50542	0.59651	0.41959	0.67986	0.31501	-0.17503	0.4313	0.65189		0.56588	0.076228
0.59077	1.2589	0.12134	0.073699	0.42344	0.10496	1.0929	0.7198	1.0701	0.43524	0.71097	1.0076	0.49697	1.2505	0.0084095	0.55211	0.28233	0.40871	0.54804	0.66835	0.49766	0.40407	0.55076		0.57729	0.075323
0.62234	1.6394	0.033422	0.21974	-0.12825	0.21719	0.29729	0.53311	1.1372	0.70499	0.52837	0.87524	0.69598	0.83019	0.64211	1.2126	0.55051	0.30559	1.0101	1.2664	0.32301	0.31606	0.74062		0.63362	0.088819
0.49633	1.3325	-0.00090104	0.16342	0.35965	0.28474	3.9969	0.92388	0.89348	0.40371	0.66328	0.75556	-0.20053	1.0127	0.30323	0.10829	0.16313	0.14255	0.84615	0.80739	0.30089	0.49877	1.1871		0.6714	0.17232
0.84647	0.81655	0.30733	0.3653	0.43406	0.096589	1.681	1.1761	1.0409	0.48371	0.81253	0.87815	0.24487	0.80482	0.45527	0.59227	0.57785	-0.19735	1.1829	0.83526	-0.033163	0.43979	0.71795		0.63301	0.088868
0.5595	1.3776	-0.063598	0.23601	0.69387	0.048944	1.9674	1.0128	1.1315	0.71919	-0.17288	0.97884	0.48345	1.0083	0.080303	0.68564	0.18267	-0.22168	0.76603	0.63491	-0.099515	0.48555	1.068		0.58969	0.11442
0.64336	1.7345	0.089285	-0.0080467	0.27093	0.32068	3.0175	0.751	0.66736	0.48585	0.14499	1.0706	0.60609	0.82971	0.6247	0.98035	0.39785	0.24581	0.98682	0.37382	0.2147	0.63896	0.87849		0.69414	0.13342
0.74355	1.0201	-0.15309	-0.01213	-0.076447	0.69354	2.1512	0.9968	1.2363	0.5746	0.2318	0.84878	0.78175	0.66377	0.29695	1.5356	0.42933	-0.29196	0.55502	0.037496	-0.36224	0.45549	0.81476		0.57265	0.12491
0.58402	1.144	0.39031	0.078385	0.83811	0.14272	2.2432	0.91964	1.023	0.73263	0.82889	1.1419	0.18978	0.95759	0.49281	0.54581	0.90507	0.038038	1.3329	1.1824	1.5975	0.53253	0.57505		0.80071	0.10791
0.56845	0.97737	-0.15992	0.12583	0.8029	0.57909	1.5584	0.84504	1.229	0.73761	0.74301	1.0336	0.16227	0.96214	0.20795	1.4106	0.034372	0.54965	0.7665	0.76784	0.9869	0.42655	1.1099		0.71413	0.09155
0.84414	1.0965	0.19996	0.29364	0.34418	0.54599	2.3068	0.88077	0.97741	0.6971	0.6191	0.8566	0.4003	0.954	0.45341	0.68664	0.68641	0.079055	0.41295	0.84306	0.20212	0.32939	0.81063		0.67479	0.094856
0.71564	2.4226	0.41184	0.16189	0.70875	0.55377	1.0457	1.2363	1.1248	0.70555	0.8589	0.97785	0.22355	0.84336	0.095552	0.46927	0.2654	0.32537	0.70968	0.77535	0.90227	0.43086	0.57576		0.71913	0.10111
0.76733	1.497	0.38632	0.13776	0.070063	1.083	2.0334	0.82041	1.4202	1.1269	0.30129	1.0234	0.8857	1.2461	0.50541	0.96103	0.86076	0.21942	1.4648	0.76059	0.16095	0.44091	0.78201		0.82412	0.10566
0.49755	2.0705	-0.093023	0.21729	0.38484	0.79538	2.1748	0.71174	1.0491	0.63009	0.28154	0.75221	0.34988	0.62738	0.44306	0.83048	0.61174	0.21242	0.59043	0.22306	0.7913	0.48961	0.77571		0.67031	0.10983
0.69647	1.502	0.049711	0.15978	0.040295	0.56666	1.7634	0.63167	0.92208	0.67034	0.47976	1.1215	0.12225	0.38409	0.7657	0.59127	0.72507	0.4	0.75811	0.78036	0.12432	0.67017	0.35567		0.6209	0.089795
0.55884	1.2531	-0.13925	0.11656	0.0010854	0.30121	1.7258	0.87338	1.367	0.60789	0.5664	1.0011	0.94233	0.63911	0.35516	0.78356	0.45279	-0.060687	0.14279	0.14283	0.18115	0.43504	0.90709		0.57193	0.10056
0.73092	1.2804	0.19909	0.18005	0.61747	0.47259	2.6675	1.0401	0.55705	0.58614	0.44494	1.4261	0.66639	0.72293	0.22436	0.83227	0.33835	-0.18952	1.0301	0.29161	0.37411	0.51999	1.032		0.69761	0.11947
0.79861	1.3399	0.1329	0.22689	-0.31138	0.53311	1.252	0.84218	0.81536	0.47685	0.068579	1.0178	-0.096578	0.95903	0.37816	0.80387	0.26236	-0.058633	0.62536	0.26487	-0.029347	0.26724	0.45357		0.47925	0.092614
0.76061	0.42294	0.40627	0.39704	0.25721	0.15649	4.0441	0.76401	0.73788	0.60113	0.53417	1.2121	0.45642	0.7155	0.40234	0.53027	0.42347	0.18192	0.16189	1.0175	0.14456	0.46599	1.027		0.68786	0.16405
0.50434	1.0494	0.23076	0.25064	0.95368	0.47123	2.7665	0.8408	0.70963	0.30806	-0.094979	1.0189	-0.036266	0.71694	0.58439	0.87342	0.79086	0.048146	1.2522	0.6756	0.33523	0.53479	0.8047		0.67778	0.12061
1.0236	1.2643	0.29749	0.048651	-0.020098	0.7587	0.33145	0.80481	0.964	0.66649	0.65824	1.2146	-0.10178	0.82758	0.52036	0.62063	0.44628	0.0085582	0.83964	0.92693	0.33827	0.54704	0.62383		0.59172	0.079737
0.60914	1.7421	0.21765	0.35303	0.25234	0.31949	1.8082	0.9451	1.1822	0.82305	-0.0044454	0.91022	0.014119	0.97483	0.30706	1.2206	0.53594	-0.074087	1.1182	1.047	0.6784	0.35064	1.0525		0.71232	0.10894
0.85766	1.5075	0.23957	0.098061	0.31931	0.35558	1.8259	1.1979	1.0549	0.56415	0.41791	1.0545	0.37847	0.71359	0.59539	0.55035	0.61737	0.13451	1.2934	0.198	-0.33059	0.58202	0.5675		0.64317	0.10394
0.32527	1.9865	0.20207	0.25711	0.37508	0.2467	0.83712	0.9814	1.098	0.81539	0.69084	1.1529	0.38261	0.78495	0.40806	1.2991	0.5974	-0.1549	1.4475	0.6363	-0.52205	0.29075	0.75196		0.64739	0.11318
0.6767	1.7166	0.32116	0.098995	0.44176	0.74565	1.9603	0.70026	0.81873	0.46764	0.79836	1.1239	0.22512	0.9152	0.58084	1.3398	0.60543	0.38109	-0.088725	0.20219	-0.33975	0.15924	0.7167		0.63336	0.11247
0.73597	2.0295	0.089285	0.21261	0.21998	0.5268	1.5962	1.1169	1.2646	0.7953	0.15895	1.0866	0.39975	1.4525	0.38052	1.4056	0.41891	-0.057395	0.65889	0.186	0.65361	0.41131	0.83943		0.72095	0.1147
0.70644	1.6091	-0.050465	0.23051	0.40169	0.47154	1.4759	0.68453	1.1625	0.76477	0.81753	1.091	0.56555	1.0105	0.47375	0.94596	0.88748	0.42	0.3128	0.39246	1.3686	0.32373	0.75736		0.73145	0.087699
0.60828	1.2826	0.020465	0.18729	0.53848	0.6381	1.3215	1.0167	1.4646	0.90281	0.057039	0.79445	-0.053422	1.0294	0.089055	0.49511	0.3453	0.14131	0.73483	0.58781	0.66049	0.28983	0.72496		0.60335	0.090407
0.71508	0.55292	0.23744	0.23146	-0.070448	0.67376	2.5484	0.57845	1.1871	0.9037	0.49504	1.0703	0.89141	0.76675	0.4222	0.60883	0.3479	0.54775	0.79491	1.149	0.68526	0.30963	0.863		0.71782	0.10515
0.84211	1.1366	-0.22541	0.21751	0.29525	0.84139	2.4954	1.1525	0.45369	0.82249	0.60441	0.91676	0.4663	0.79596	0.44052	-0.077968	0.34856	0.17883	0.16608	0.46605	0.11099	0.51533	0.6717		0.59283	0.11449
0.83514	1.3206	0.1737	0.40008	0.23145	0.61204	2.9103	1.0148	0.81205	0.46974	0.99471	1.1529	0.21578	0.6633	0.64395	1.2871	0.79106	0.39361	0.97379	0.3075	0.27571	0.41288	1.0286		0.77916	0.12159
0.816	1.2869	-0.18233	0.27058	0.689	0.43168	2.1324	0.54998	0.93391	0.7539	0.3607	0.91072	0.6435	1.1858	0.54839	0.95424	0.55309	0.47007	1.1438	0.35849	0.45878	0.32667	0.81332		0.71346	0.095403
0.7852	1.401	-0.075327	0.35757	0.048598	0.64725	1.9309	0.73381	1.1515	0.53311	0.47584	0.99918	0.024536	1.1523	0.49134	1.0223	0.30969	0.18129	1.7829	0.43484	0.18686	0.4669	0.97296		0.69628	0.11243
0.57639	1.1904	0.14953	0.33696	0.044872	0.58987	1.0021	0.80865	1.1154	0.60689	0.33239	1.3052	1.3374	1.5066	0.017081	0.93817	0.69859	0.19077	1.1699	0.28799	0.70281	0.65454	0.63732		0.70434	0.090596
0.86833	1.2558	0.25777	0.33485	0.45063	0.62209	1.7482	0.91748	1.5296	0.66272	0.70371	1.0062	0.71992	0.9061	0.80181	0.64247	0.64865	-0.010406	1.9013	0.55576	-0.02895	0.41199	0.6582		0.76366	0.10151
0.82198	1.2589	0.059513	0.329	0.068895	0.29356	1.2826	0.79991	1.5056	0.97361	0.71674	1.0652	0.18094	0.7167	0.52431	0.14093	0.44367	-0.084399	1.1047	0.65636	0.21127	0.45798	0.64345		0.61615	0.091585
0.86853	1.0741	0.21135	0.2729	0.50502	0.47406	-0.040981	0.79237	1.5911	0.65793	0.17867	1.0668	0.46783	0.98177	0.7198	0.68866	0.60804	0.18563	0.60905	0.97235	0.39584	0.66983	0.91879		0.6465	0.077039
0.64555	1.2558	-0.10142	0.042787	-0.15572	0.43796	0.26075	0.78238	0.916	0.3316	-0.017875	1.1295	0.34053	1.0397	0.23244	0.12761	0.60714	-0.051001	0.71712	0.7291	0.55866	0.54076	0.93101		0.49132	0.085865
0.67594	0.48096	0.08911	0.15931	0.63865	0.65894	0.58486	0.84547	1.3621	0.42335	0.41829	1.2416	0.65755	0.96812	0.65547	0.36459	0.25129	0.051643	1.6338	0.50366	0.31804	0.4025	0.82791		0.61796	0.082667
0.46941	1.1788	-0.056414	0.13004	0.092953	0.41026	1.5938	0.77047	1.0737	0.44211	0.48836	0.90631	1.0572	0.71286	0.67711	0.66583	0.23696	0.059274	1.1624	0.65384	0.21091	0.26069	1.24		0.62769	0.092218
0.76794	1.2959	-0.083741	0.26718	0.72422	0.86161	0.23248	0.62032	0.64303	0.65659	0.61875	1.2055	-0.35958	0.69706	0.50462	1.1257	0.80584	0.10462	0.88156	0.57416	0.51022	0.73691	0.71363		0.61324	0.080772
0.516	1.7419	-0.22926	0.25594	0.083517	0.59466	0.45052	1.1235	1.3464	0.81581	0.9256	0.96228	0.049458	0.8412	0.4705	0.78531	0.6682	-0.16747	1.0311	0.59451	0.038166	0.35785	1.1033		0.6243	0.10261
0.75617	1.7767	0.23818	0.39085	0.3897	0.78056	0.86424	1.1407	1.1956	0.75002	1.1512	1.3333	0.77709	0.69754	0.069189	0.62842	0.68837	-0.0079301	1.229	0.35262	0.37069	0.50406	1.048		0.74453	0.090902
0.56019	1.3684	0.13272	0.15205	0.66268	0.45039	0.10991	1.2607	1.3394	0.33581	0.5366	0.88185	0.096248	1.1623	0.23352	1.1059	0.41174	0.067097	0.017483	0.63545	0.030138	0.39978	0.53384		0.54279	0.092486
0.77463	0.59274	0.071421	0.13789	0.79205	0.61067	1.2685	0.67467	1.0865	0.68589	0.32681	1.191	0.36284	0.67957	0.49273	0.47126	0.49382	-0.14871	0.47444	0.63962	0.25093	0.60946	0.66305		0.57399	0.069883
0.70603	1.1308	0.046026	0.29143	0.67499	0.9512	0.88184	0.70286	1.0877	0.70233	0.19025	0.97202	0.57384	0.90108	0.30658	0.68037	0.86014	0.078647	0.71759	1.0835	0.35772	0.50916	1.2843		0.68219	0.071951
0.88034	1.741	0.36738	0.3468	-0.051288	0.70535	0.78757	0.90981	0.94183	0.31784	0.6899	1.1021	0.49383	1.0972	0.7907	0.76825	0.46734	-0.00071988	0.70035	1.0348	0.37182	0.43527	0.71039		0.6786	0.081631
0.66681	1.7517	0.27893	0.47038	0.58085	0.38256	2.5531	1.1428	0.79656	0.5998	0.18259	1.2292	0.2298	1.3358	0.24688	0.27672	0.46799	0.44286	0.62536	0.38105	0.81837	0.40724	0.88118		0.7282	0.11762
0.99516	1.4366	0.021867	0.26542	0.35191	0.92183	2.8242	1.0119	1.5684	0.66824	0.66869	1.0571	0.22877	1.0072	0.46323	0.73584	0.64515	0.56489	1.5071	0.82439	0.23682	0.46193	0.81855		0.83849	0.12454
0.67391	1.3154	0.38261	0.15814	0.34162	-0.0097662	3.1695	1.368	0.62088	0.77188	0.22732	1.0503	0.6087	0.7526	0.22683	0.61914	0.46188	0.25385	0.90807	1.4865	0.88777	0.48792	1.0664		0.77519	0.13739
0.56739	1.3133	0.11696	0.2476	0.34847	0.51423	1.3958	1.1667	0.78864	0.31605	0.15633	1.2154	0.28022	1.3694	0.64653	1.8366	0.63798	0.17099	0.746	0.69288	0.58345	0.43175	0.99779		0.71915	0.098261
0.60759	1.1393	-0.073059	0.25969	0.44978	0.49445	1.5077	0.63852	1.1579	0.52211	0.15466	0.86165	0.054667	0.70111	0.42497	0.50141	0.79802	0.53931	0.9044	1.0086	1.1188	0.47176	1.0849		0.66645	0.081641
0.74908	1.0931	0.30993	0.49238	0.36823	0.72932	2.7441	0.9862	1.2697	0.67648	0.10847	1.4106	0.72872	0.98108	0.59794	0.81292	0.48579	0.25158	0.78094	0.80963	0.12549	0.54738	0.94955		0.78298	0.11359
0.4802	1.4247	0.050231	0.23357	0.5943	0.49941	1.991	0.80716	1.0902	0.56163	0.048284	0.98247	-0.30758	0.45639	0.71134	0.53554	0.49557	-0.062755	0.66635	0.35069	0.29824	0.46679	0.90313		0.57725	0.10309
0.96905	1.8426	0.31856	0.36741	0.53505	0.56276	1.4982	0.69233	1.1026	0.72618	0.36128	1.1199	0.92052	0.57375	0.61005	0.51645	0.78499	0.29982	0.8061	0.62573	-0.0183	0.32441	1.087		0.72289	0.087299
0.53709	1.2648	-0.071834	0.24291	0.39456	0.77609	1.127	0.62773	0.64853	0.69201	0.63569	1.1039	0.88517	1.1638	0.33509	0.36761	0.59195	0.25343	1.1219	0.81575	0.4454	0.46622	1.0592		0.67322	0.073511
0.6713	1.4492	0.02957	0.34201	0.55424	0.57684	1.899	1.0765	0.94639	0.78831	1.0977	1.3306	-0.11427	0.76816	0.76098	1.1219	0.37377	0.00053171	1.319	0.20999	0.71731	0.44328	0.83295		0.74762	0.10407
0.49164	1.4794	0.036745	0.33016	0.50786	0.91913	0.94672	0.79715	1.3992	0.85431	0.3542	1.0098	-0.17767	0.62976	0.078531	1.1433	0.39112	0.078443	0.98446	0.41895	0.32415	0.36182	1.0205		0.6252	0.092616
0.72608	2.058	0.4047	0.15591	-0.049834	0.62686	2.3516	0.82701	1.1719	0.65505	0.3864	1.3331	0.73497	1.113	0.47613	1.374	0.92634	-0.28373	1.1187	0.69257	1.0666	0.4902	0.82809		0.83407	0.12507
0.38453	0.96709	0.027464	0.29586	0.3462	0.79091	2.1925	0.90843	1.5278	0.8743	-0.1319	1.0008	0.69963	1.1147	0.25622	0.87843	0.41349	0.47959	0.52195	0.18908	0.74704	0.41751	0.79516		0.68247	0.10518
0.77519	1.4039	0.10137	0.1661	0.34591	0.66434	2.4978	1.3671	1.2728	0.66837	0.56771	1.0072	0.49437	0.60031	0.44739	0.94973	0.60543	0.16811	0.8331	0.85672	-0.14337	0.28938	1.0196		0.73733	0.11637
0.5628	2.0219	-0.22593	0.25851	-0.087339	0.6074	2.308	0.77445	0.93361	0.58414	0.6726	1.0667	0.48237	0.88098	0.25408	1.4018	0.56722	0.20088	1.3217	0.86116	0.59261	0.43447	0.90655		0.75568	0.12372
0.78611	1.3434	0.091035	0.15941	0.0019369	1.1271	0.86536	0.83262	0.99077	0.41669	0.034489	0.93767	0.50317	1.0531	0.46275	0.80917	0.74678	0.12977	1.284	0.47776	0.13159	0.61074	1.2251		0.65307	0.088564
0.64486	1.105	0.13692	0.34084	0.48984	0.93155	2.5921	1.0175	0.62241	0.43291	0.66421	0.95104	0.23033	0.94226	0.46245	0.56364	0.72658	-0.15262	0.088288	0.39862	0.87404	0.22386	1.2136		0.67392	0.11408
1.0395	1.7568	0.30399	0.38286	0.41887	0.51976	2.011	0.9907	1.044	0.48806	0.4917	0.93909	0.12481	0.77441	0.51811	0.45873	0.63537	-0.037818	0.86665	0.97263	0.2269	0.49549	0.93625		0.71121	0.10005
0.79384	1.695	-0.1748	0.36415	0.52504	0.76438	3.4713	0.77185	0.80141	0.59514	0.98039	1.1576	-0.016016	0.78663	0.59155	0.94897	0.83774	0.042569	0.69056	0.55105	0.38439	0.68845	0.9573		0.79167	0.14708
0.52186	0.99161	0.39681	0.13201	0.044872	0.55706	1.9745	0.65428	1.1008	0.50325	-0.13524	1.063	0.85086	1.3104	0.20264	0.74515	0.47972	-0.10192	0.87972	1.1206	0.71808	0.53562	0.86499		0.67003	0.10153
0.90909	2.534	-0.28706	0.28076	0.64149	0.93081	1.5596	0.9881	1.6123	0.3811	0.57367	1.2538	1.5405	1.2814	0.44347	1.2771	0.58567	-0.33916	0.91367	0.56858	0.25819	0.40261	0.95443		0.83757	0.13488
0.96653	1.0715	0.022739	0.52271	0.12844	0.5981	1.5796	1.3847	1.5816	0.45888	0.36483	1.2004	0.24331	0.96478	0.66394	1.7375	0.89204	0.53605	0.94027	0.4588	-0.29781	0.54949	0.8747		0.7584	0.10874
0.49727	1.2731	-0.14731	0.21319	0.16162	0.6411	1.9556	0.85314	0.7175	0.4693	0.063737	1.2053	-0.1002	1.0589	-0.04743	0.98638	0.47752	-0.4445	0.81494	0.90492	0.35885	0.41051	1.0197		0.58014	0.11531
0.73995	0.84661	-0.0038805	0.16249	0.43949	0.83463	1.833	0.87831	1.0409	0.79451	0.30164	1.1953	0.22355	0.67191	0.25378	1.0933	0.54074	0.17573	0.79305	0.81603	0.23418	0.56227	0.9753		0.66969	0.088159
0.43597	1.5975	0.070546	0.30699	-0.0034921	0.61067	0.37626	1.2465	1.1263	0.55084	-0.018406	1.1477	0.64089	0.45327	0.24877	1.8893	0.43825	0.10626	0.46699	1.1041	1.3911	0.43447	0.8002		0.67048	0.1099
0.67594	1.4221	0.29786	0.25815	0.31157	0.92735	0.51299	0.85301	0.69139	0.81359	0.9569	0.99108	1.593	0.75859	0.033591	0.51897	0.49797	0.19345	1.4195	0.58587	0.99378	0.41165	0.863		0.72093	0.084295
0.45952	1.7575	-0.012633	0.15522	0.39399	0.95942	1.839	1.1196	1.1254	0.46686	0.41642	0.96363	-0.047719	1.0658	0.26077	1.5989	0.60262	-0.4311	1.2966	0.93085	0.71426	0.64856	1.03		0.75276	0.12126
0.58072	1.343	0.16056	0.18274	0.0062304	0.89487	2.3893	0.94964	1.4035	0.95166	0.15633	1.2412	0.24439	1.1743	0.42645	0.84304	0.46648	0.47442	0.94351	0.33399	-0.079311	0.61162	0.9645		0.72448	0.11817
0.67064	1.7828	0.27243	0.6417	0.40943	0.70955	1.7953	1.0593	1.0765	0.78086	0.17887	1.0273	-0.0097703	0.71382	0.49292	0.57242	0.63582	0.19469	0.11157	0.90744	0.55754	0.654	0.73775		0.69447	0.094668
0.73219	1.1756	0.26881	0.11037	0.88193	1.0798	2.2514	0.90473	1.3299	0.9796	1.0689	1.2256	0.44964	0.42671	0.3933	0.40876	0.75566	0.44327	1.3194	0.95564	0.3192	0.43481	0.73793		0.81101	0.09982
0.54419	1.9251	0.03009	0.36169	0.56967	0.63899	1.4252	1.26	0.69594	0.64527	0.83337	1.2513	-0.12153	0.51363	0.24717	0.71503	0.40306	0.15573	0.76091	1.025	0.33141	0.36068	0.95245		0.67497	0.099229
0.71964	1.1917	0.055485	0.42877	0.31185	1.1016	2.1949	1.1868	1.3056	0.62364	0.80953	1.147	0.16433	0.63456	0.80986	0.63117	0.80193	0.31609	1.8393	0.891	0.51103	0.49446	1.1266		0.83899	0.10628
0.61	0.85002	0.031149	0.033525	0.38254	1.145	1.8578	0.7316	1.3227	0.67402	0.31323	1.3274	0.54427	1.1657	0.1228	0.71076	0.69879	0.2924	1.0921	0.058666	0.33788	0.64484	0.93139		0.69037	0.099259
0.58381	1.1843	0.054965	0.16915	0.40141	1.0166	4.2881	1.0476	1.1722	0.61843	0.36705	1.1755	0.18408	0.64414	0.76511	0.68866	0.67317	-0.079651	1.3021	0.95981	0.0034635	0.73671	0.94271		0.82171	0.17901
0.59513	1.0533	0.06109	0.21119	0.23687	0.8685	3.1248	0.83057	1.7745	0.98983	0.58055	0.93092	0.085336	0.95448	0.3403	0.90255	0.33748	-0.19118	0.32165	1.0454	1.165	0.4974	1.0521		0.77251	0.1426
0.85558	2.0511	0.33972	0.33053	0.12386	0.77547	1.9568	0.9714	0.64552	0.71919	0.471	1.2354	1.17	0.68796	0.33461	1.3255	0.67403	0.40613	0.91788	0.95757	0.0095348	0.4035	1.0842		0.80202	0.1077
0.47719	1.5144	0.089467	0.29364	0.60718	0.7695	0.51766	1.1577	1.5697	0.60856	0.68785	1.0552	0.62792	0.98058	0.33303	1.146	0.19483	0.052676	0.68918	1.1044	0.66811	0.42915	0.70301		0.70769	0.085816
0.69878	1.1395	0.019936	0.25171	0.33932	0.91404	2.3127	0.73817	0.76464	0.5228	0.49413	1.1548	0.44394	1.697	0.70611	0.68564	0.5772	0.131	0.54804	0.6845	0.89654	0.29086	0.7255		0.72769	0.10455
0.74986	2.2141	-0.1466	0.38123	0.45836	1.0448	0.90664	1.0953	1.5336	0.41614	0.23609	1.1723	1.2428	1.4091	0.34444	0.32115	0.62779	0.63182	1.298	-0.12719	-0.13611	0.35956	0.76401		0.73031	0.12272
0.80936	0.67658	0.16074	0.20488	0.57397	1.0915	0.85952	1.1759	0.61603	0.58149	0.44546	1.0221	1.2745	1.0898	0.29733	1.2751	0.56351	0.059057	2.1112	1.0952	0.13806	0.44454	0.83167		0.75641	0.099766
0.65733	1.1016	0.28645	0.20954	0.46067	1.0614	3.5467	1.0098	1.3664	0.6546	0.43506	1.1419	0.31609	0.7598	0.42516	0.79158	0.53028	-0.015766	1.4405	0.70793	0.34323	0.59354	0.95784		0.81659	0.14671
0.73716	1.293	0.27123	0.41053	0.14816	0.9323	1.3026	0.61361	0.95944	0.58648	0.36406	1.2341	0.62634	0.73394	0.61034	1.0388	0.77045	-0.051627	0.84801	0.884	0.060659	0.65096	0.99455		0.69648	0.078029
0.83664	1.8155	-0.13609	0.35078	0.16392	1.0229	0.93376	0.81632	1.1406	0.67935	0.58373	1.1993	0.10613	1.0433	0.15811	1.0044	0.45019	0.067301	1.0767	0.32951	-0.090359	0.63617	0.96954		0.65903	0.10198
0.95663	2.1316	-0.10142	0.32584	0.9443	0.45954	1.7175	0.87176	1.4348	0.69455	0.46838	1.1218	0.59258	1.0761	0.84291	0.56264	0.37764	0.1209	1.0623	0.88261	0.10259	0.37776	0.84249		0.77677	0.10883
0.6532	1.6061	-0.055013	0.079916	0.090076	0.8628	0.89952	1.0293	0.69078	0.77224	-0.03333	1.2514	0.49073	0.28064	0.10116	1.1742	0.62213	0.24973	0.67659	0.74861	0.7848	0.56438	1.0163		0.63288	0.091199
0.94702	1.5384	0.035344	0.51019	0.30355	0.95074	1.3486	0.95511	1.3998	0.68456	0.98111	1.1447	1.0416	1.0589	0.33734	1.1839	1.0839	0.37198	1.543	0.70486	0.5522	0.53234	1.1482		0.8851	0.086132
0.54573	1.8094	-0.094248	0.52095	0.17364	0.78595	1.0893	0.89269	1.4005	0.7993	0.098955	1.1651	0.48709	1.1243	0.454	1.4666	0.32402	0.091421	1.6702	1.6414	0.20329	0.5242	0.8855		0.78519	0.11615
0.859	0.51498	0.25108	0.37621	0.62091	1.1675	0.76163	0.59281	1.7284	0.63131	0.75622	1.4685	0.92989	1.0146	0.59166	1.1669	0.94349	0.40694	1.1727	-0.043035	0.085808	0.54542	1.0565		0.76519	0.088853
0.65984	1.5379	-0.047662	0.28649	1.0121	1.0072	1.3203	1.2398	0.69806	0.8025	0.72029	1.311	1.0026	1.2069	0.014718	1.5399	0.62844	0.14482	0.64819	0.26514	-0.16547	0.70193	0.81711		0.75444	0.10339
0.55273	1.2239	0.019407	0.23951	0.72163	0.61413	1.5089	0.74119	0.71295	1.1198	0.73965	1.2352	0.28647	0.94394	0.30364	0.80513	0.84796	0.30044	1.3479	1.0217	0.4317	0.54802	0.74945		0.7398	0.080319
0.82092	0.84953	-0.15992	0.25243	0.04402	0.93979	2.0946	0.73105	0.90933	0.74814	-0.24029	0.95196	-0.14961	1.4875	0.15781	0.92965	0.60608	0.12935	0.78746	0.50395	0.098779	0.43064	0.89809		0.60092	0.11525
0.87725	1.3434	0.26389	0.33944	0.63606	0.47964	1.0374	0.91391	1.1129	0.8368	0.19622	1.1408	0.58427	1.0112	0.48664	1.1686	0.6126	0.0031981	1.0069	0.60677	0.89922	0.58364	1.127		0.75077	0.073892
0.48533	1.9865	0.18507	0.50067	0.11413	0.80065	1.688	0.95524	1.1257	0.45052	0.5215	1.1405	1.0572	1.3271	0.40795	1.2465	0.43695	0.39592	1.0251	0.41228	1.2558	0.54645	1.1114		0.83376	0.10152
0.96253	1.7738	-0.19915	0.33919	-0.31596	1.2072	0.65678	1.2379	1.1871	1.0126	0.3175	1.0352	0.19136	0.69634	0.34906	1.4028	0.59174	0.061954	0.35333	1.1267	0.34056	0.51979	0.83529		0.6819	0.10983
0.48497	1.8203	0.20347	0.092334	0.58628	1.0183	1.1376	1.2603	1.2172	0.7731	0.36055	0.96491	0.89766	0.81847	0.39292	-0.027767	0.63997	0.13615	0.5825	0.3309	0.1438	0.25311	0.80686		0.64756	0.095355
0.73784	1.5543	-0.12261	0.3243	1.2461	1.0303	0.18533	1.5183	1.2187	0.89038	0.95764	1.3869	0.7272	1.0045	0.51848	1.0813	0.60238	0.13327	1.1079	0.56971	0.47059	0.62171	1.2914		0.82852	0.094815
0.60506	1.6694	0.1511	0.22875	0.53934	1.2055	2.6875	1.1084	1.257	0.58304	0.47791	1.1359	0.87947	1.0924	0.18986	1.3469	0.66971	0.47279	0.97562	0.76504	0.94802	0.39457	1.0086		0.8866	0.11661
0.9805	1.4501	0.40061	0.21236	0.52131	1.0157	1.8742	0.92965	1.1136	0.57173	0.43079	1.2121	1.011	0.79379	0.37109	1.3732	0.57806	0.00073577	1.577	0.10883	0.25895	0.35425	1.194		0.79711	0.10599
0.46977	1.2708	-0.2755	0.30793	0.77231	0.84197	1.7305	1.2881	0.99897	0.57893	0.68656	1.2274	0.16536	1.0613	0.33639	1.069	0.34965	-0.36741	0.95655	0.69314	0.77869	0.64788	0.96486		0.7197	0.10314
0.72867	0.87191	-0.030676	0.25031	0.8925	1.2463	1.615	1.0109	0.99775	0.14361	0.77765	1.262	-0.093969	0.99901	0.49823	1.2848	0.65036	-0.1417	0.38826	0.68507	0.1148	0.44205	1.2229		0.68764	0.10278
0.6315	0.56584	0.073178	0.31554	0.83867	1.1958	1.9108	1.1403	1.2953	0.58049	0.63216	1.2481	0.19917	1.0373	0.39684	0.37612	0.17138	0.47537	1.2645	0.67644	0.66699	0.77028	0.70374		0.74634	0.092497
0.45658	2.1406	-0.11735	0.17407	-0.063282	0.87642	2.7618	1.1653	1.0263	0.76589	1.299	1.4098	0.87063	0.93558	0.4472	1.1907	0.97673	-0.78934	0.59369	0.72269	0.40462	0.58521	0.98141		0.81801	0.15199
0.62498	1.3318	-0.091973	0.36284	0.29897	1.1248	1.2048	1.2028	1.7475	0.82814	0.37841	1.2875	0.84723	1.1726	0.18916	1.7666	0.58893	-0.072849	0.97939	0.83135	1.4041	0.74	1.0286		0.85981	0.1082
0.72938	0.75906	0.021337	0.29539	-0.024108	0.89456	2.0157	1.1928	1.3506	0.90814	0.63254	1.0563	0.24125	0.99924	0.51722	1.1558	0.5405	-0.24724	1.9986	1.0353	0.48774	0.28781	0.92526		0.77275	0.11903
0.48814	1.3014	0.13062	0.47456	-0.089894	0.90355	2.3763	0.73654	0.81205	0.7678	0.36667	1.2538	0.56294	0.89988	0.2053	0.35253	0.41414	0.32641	1.277	0.68115	0.24293	0.53287	0.83745		0.68931	0.10821
[truncated: 1,052 more rows]

## Sheet: Fig2D SP- dendrite
A	B	C	D	E	F	G	H	I	J	K	L	M	N	O	P	Q	R	S	T	U	V	W	mean
[truncated: 2,855 more rows]

## Sheet: Fig2D SP+ spine
A	B	C	D	E	F	G	H	I	J	K	L	M	N	O	P	Q	R	S	T	U	V	W	X	mean
[truncated: 193 more rows]

## Sheet: Fig2D SP- spine
A	B	C	D	E	F	G	H	I	J	K	L	M	N	O	P	Q	R	S	T	U	V	W	mean
[truncated: 2,855 more rows]

## Sheet: Fig2G
location #	Current pA/2s	GluR1 fluorescence		correlation
[truncated: 15 more rows]

[truncated: 6 more sheets: Fig3D, Fig3E, Fig3G, Fig3H, Fig3 J, K, M, N, FigS1]
